# Supplementary material for: Hydrogen Sulfide Primes bZIP68 via Persulfidation to Enhance Redox-Dependent Transcription and Adaptation to Osmotic Stress in Rice
Source: Int J Mol Sci. 2026 Apr 26;27(9):3841. doi: 10.3390/ijms27093841 (PMC13164137; doi:10.3390/ijms27093841)
Supplement: Supplementary file 1 [file ijms-27-03841-s001.zip › Supplemental Table.xlsx]

## Sheet: Table S1
Table S1. The 6086 DEGs identified in pbZIP68/bzip68 in response to PEG treatment.
id	pbZIP68/bzip68-Con-1_count	pbZIP68/bzip68-Con-2_count	pbZIP68/bzip68-Con-3_count	pbZIP68/bzip68-PEG-1_count	pbZIP68/bzip68-PEG-2_count	pbZIP68/bzip68-PEG-3_count	pbZIP68/bzip68-Con-1_tpm	pbZIP68/bzip68-Con-3_tpm	pbZIP68/bzip68-Con-3_tpm	pbZIP68/bzip68-PEG-1_tpm	pbZIP68/bzip68-PEG-2_tpm	pbZIP68/bzip68-PEG-3_tpm	pbZIP68/bzip68-Con-mean	pbZIP68:bzip68-PEG_mean	log2(fc)	PValue	FDR	Symbol	KEGG_A_class	KEGG_B_class	K_ID	TF_family	Description	Pathway	GO Component	GO Function	GO Process
Os04g0415800	0	0	0	533	427	359	0	0	0	95.703	80.316	63.058	0.001	79.6923	16.2822	1.62671e-20	1.17308e-18	OsLTPd6	-	-	-	--	BAS89154.1 Os04g0415800 [Oryza sativa Japonica Group]	-	-	GO:0005504//fatty acid binding	GO:0009627//systemic acquired resistance
Os08g0442900	0	0	0	179	96	80	0	0	0	14.367	8.072	6.281	0.001	9.57333	13.2248	1.42206e-13	5.08222e-12	--	-	-	-	--	BAT05646.1 Os08g0442900, partial [Oryza sativa Japonica Group]	-	-	-	-
Os07g0489100	0	0	0	83	63	65	0	0	0	6.548	5.207	5.017	0.001	5.59067	12.4488	6.48918e-12	1.88781e-10	FAR4	Cellular Processes;Metabolism	Transport and catabolism;Lipid metabolism	K13356;K13356	--	BAT01538.1 Os07g0489100 [Oryza sativa Japonica Group]	ko04146//Peroxisome;ko00073//Cutin, suberine and wax biosynthesis	GO:0043231//intracellular membrane-bounded organelle	GO:0016491//oxidoreductase activity;GO:0080019//fatty-acyl-CoA reductase (alcohol-forming) activity;GO:0102965//alcohol-forming fatty acyl-CoA reductase activity	GO:0006629//lipid metabolic process;GO:0010345//suberin biosynthetic process;GO:0035336//long-chain fatty-acyl-CoA metabolic process
Os11g0702200	0	0	0	79	67	70	0	0	0	5.531	4.914	4.794	0.001	5.07967	12.3105	4.38282e-12	1.30194e-10	RIXI	Metabolism;Metabolism	Global and overview maps;Carbohydrate metabolism	K01183;K01183	--	XP_015616532.1 xylanase inhibitor protein 1-like [Oryza sativa Japonica Group]	ko01100//Metabolic pathways;ko00520//Amino sugar and nucleotide sugar metabolism	GO:0005576//extracellular region	GO:0004568//chitinase activity;GO:0016787//hydrolase activity;GO:0016798//hydrolase activity, acting on glycosyl bonds	GO:0005975//carbohydrate metabolic process;GO:0008152//metabolic process;GO:0045493//xylan catabolic process
Os08g0108700	0	0	0	31	41	53	0	0	0	3.648	5.054	6.101	0.001	4.93433	12.2686	1.56334e-09	3.29024e-08	GLTP2	-	-	-	--	EAZ05338.1 hypothetical protein OsI_27543 [Oryza sativa Indica Group]	-	GO:0005737//cytoplasm	GO:0120013//lipid transfer activity	GO:0120009//intermembrane lipid transfer
Os04g0168400	0	0	0	46	42	33	0	0	0	3.875	3.706	2.719	0.001	3.43333	11.7454	1.60385e-09	3.36558e-08	--	-	-	-	--	XP_025880949.1 uncharacterized protein LOC9271137 [Oryza sativa Japonica Group]	-	GO:0016020//membrane	-	-
Os01g0288800	0	0	0	37	35	55	0	0	0	2.911	2.884	4.233	0.001	3.34267	11.7068	1.28161e-09	2.75181e-08	--	-	-	-	--	XP_015646428.1 uncharacterized protein LOC4325152 [Oryza sativa Japonica Group]	-	-	-	-
Os01g0832450	0	0	0	15	18	12	0.002	0	0	2.081	2.58	1.578	0.000666667	2.07967	11.6071	1.01985e-05	0.000103861	--	-	-	-	--	BAS75068.1 Os01g0832450, partial [Oryza sativa Japonica Group]	-	-	-	-
Os06g0324400	0	0	0	14	13	20	0	0	0	2.234	2.174	3.123	0.001	2.51033	11.2937	7.58641e-06	7.98052e-05	OsLEA3	-	-	-	--	-	-	-	-	GO:0009793//embryo development ending in seed dormancy
Os02g0167000	0	0	0	39	44	8	0	0	0	2.891	3.404	0.549	0.001	2.28133	11.1557	3.09098e-07	4.40312e-06	HCS1	Metabolism;Metabolism	Global and overview maps;Metabolism of cofactors and vitamins	K01942;K01942	--	XP_015623302.1 biotin--protein ligase 2 [Oryza sativa Japonica Group]	ko01100//Metabolic pathways;ko00780//Biotin metabolism	GO:0005737//cytoplasm	GO:0004077//biotin-[acetyl-CoA-carboxylase] ligase activity	GO:0036211//protein modification process
Os01g0348800	0	0	0	13	11	5	0	0	0	1.793	1.589	0.675	0.001	1.35233	10.4012	0.000345087	0.00240034	SALT	-	-	-	--	BAF04889.1 Os01g0348800, partial [Oryza sativa Japonica Group]	-	-	GO:0030246//carbohydrate binding	-
Os03g0388800	0	0	0	23	19	21	0	0	0	1.443	1.249	1.289	0.001	1.327	10.374	5.61868e-07	7.57083e-06	lip3	-	-	-	--	XP_015628329.1 uncharacterized protein LOC4333008 [Oryza sativa Japonica Group]	-	-	GO:0003824//catalytic activity;GO:0016787//hydrolase activity	-
MSTRG.30110	0	0	0	16	11	13	0	0	0	1.345	0.969	1.069	0.001	1.12767	10.1391	2.48494e-05	0.000231406	--	-	-	-	--	BAD03849.1 taxid=39947 benzothiadiazole-induced protein-like [Oryza sativa Japonica Group]	-	-	-	-
Os01g0327500	0	0	0	6	11	10	0	0	0	0.721	1.385	1.176	0.001	1.094	10.0954	0.000433349	0.00292199	--	-	-	-	--	XP_015645899.1 uncharacterized protein LOC4326971 [Oryza sativa Japonica Group]	-	-	-	-
Os05g0581200	0	0	0	8	1	3	0	0	0	2.157	0.282	0.791	0.001	1.07667	10.0724	0.0355206	0.116882	--	-	-	-	--	BAS95523.1 Os05g0581200 [Oryza sativa Japonica Group]	-	-	-	-
MSTRG.18952	0	0	0	27	15	22	0	0	0	1.307	0.761	1.042	0.001	1.03667	10.0177	6.78097e-07	8.96534e-06	RR28	-	-	-	--	Q7XKS9.1 taxid=39947 RecName: Full=Two-component response regulator ORR28; AltName: Full=OsRRA22 [Oryza sativa Japonica Group]	-	GO:0005575//cellular_component;GO:0005622//intracellular anatomical structure;GO:0005634//nucleus;GO:0005737//cytoplasm;GO:0005829//cytosol;GO:0043226//organelle;GO:0043227//membrane-bounded organelle;GO:0043229//intracellular organelle;GO:0043231//intracellular membrane-bounded organelle	GO:0000156//phosphorelay response regulator activity;GO:0003674//molecular_function;GO:0003676//nucleic acid binding;GO:0003677//DNA binding;GO:0005488//binding;GO:0005509//calcium ion binding;GO:0005524//ATP binding;GO:0097159//organic cyclic compound binding;GO:1901363//heterocyclic compound binding	GO:0000160//phosphorelay signal transduction system;GO:0006139//nucleobase-containing compound metabolic process;GO:0006351//transcription, DNA-templated;GO:0006355//regulation of transcription, DNA-templated;GO:0006725//cellular aromatic compound metabolic process;GO:0006807//nitrogen compound metabolic process;GO:0006808//regulation of nitrogen utilization;GO:0007154//cell communication;GO:0007…
Os11g0255300	0	0	0	24	17	13	0	0	0	1.325	0.983	0.702	0.001	1.00333	9.97059	2.86015e-06	3.29921e-05	OsCP1	-	-	-	--	XP_015615655.1 vignain [Oryza sativa Japonica Group]	-	GO:0000326//protein storage vacuole;GO:0005615//extracellular space;GO:0005764//lysosome;GO:0005773//vacuole	GO:0004197//cysteine-type endopeptidase activity;GO:0008233//peptidase activity;GO:0008234//cysteine-type peptidase activity;GO:0016787//hydrolase activity	GO:0006508//proteolysis;GO:0051603//proteolysis involved in cellular protein catabolic process
Os11g0241200	0	0	0	3	12	5	0	0	0	0.361	1.513	0.589	0.001	0.821	9.68124	0.00367342	0.0183128	--	-	-	-	--	EAY80474.1 hypothetical protein OsI_35652 [Oryza sativa Indica Group]	-	-	-	-
Os06g0483100	0	0	0	14	12	15	0	0	0	0.803	0.716	0.832	0.001	0.783667	9.6141	1.92972e-05	0.000184477	BIP4	Genetic Information Processing;Genetic Information Processing	Folding, sorting and degradation;Folding, sorting and degradation	K09490;K09490	--	BAS97808.1 Os06g0483100, partial [Oryza sativa Japonica Group]	ko04141//Protein processing in endoplasmic reticulum;ko03060//Protein export	-	GO:0000166//nucleotide binding;GO:0005524//ATP binding;GO:0140662//ATP-dependent protein folding chaperone	GO:0006457//protein folding
Os10g0191100	0	0	0	9	8	9	0	0	0	0.761	0.709	0.745	0.001	0.738333	9.52813	0.000468335	0.0031344	OsLLA8	-	-	-	--	XP_015613953.1 proline-rich receptor-like protein kinase PERK2 [Oryza sativa Japonica Group]	-	-	-	-
Os05g0468100	0	0	0	17	13	15	0	0	0	0.822	0.658	0.709	0.001	0.729667	9.51109	9.48604e-06	9.72297e-05	--	-	-	-	--	XP_015638746.1 uncharacterized protein LOC4339059 [Oryza sativa Japonica Group]	-	-	-	-
Os06g0272900	0	0	0	12	11	11	0	0	0	0.715	0.695	0.649	0.001	0.686333	9.42277	7.5666e-05	0.000626115	TBL21	-	-	-	--	XP_015642020.1 protein trichome birefringence-like 19 [Oryza sativa Japonica Group]	-	GO:0000139//Golgi membrane;GO:0005794//Golgi apparatus;GO:0016020//membrane	GO:0016413//O-acetyltransferase activity;GO:0016740//transferase activity;GO:1990538//xylan O-acetyltransferase activity	GO:1990937//xylan acetylation
Os01g0782800	0	0	0	15	14	16	0	0	0	0.613	0.6	0.64	0.001	0.617667	9.27068	9.08093e-06	9.35214e-05	OsCNGC1	Organismal Systems	Environmental adaptation	K05391	--	XP_015636095.1 cyclic nucleotide-gated ion channel 4 [Oryza sativa Japonica Group]	ko04626//Plant-pathogen interaction	GO:0016020//membrane	GO:0005216//ion channel activity	GO:0006811//ion transport;GO:0034220//ion transmembrane transport;GO:0055085//transmembrane transport
Os11g0697600	0	0	0	0	12	6	0	0	0	0	1.241	0.589	0.001	0.61	9.25267	0.0235658	0.0845659	--	-	-	-	--	BAT15357.1 Os11g0697600 [Oryza sativa Japonica Group]	-	-	-	-
Os11g0594700	0	0	0	2	3	5	0	0	0	0.335	0.526	0.818	0.001	0.559667	9.12842	0.0472178	0.145954	--	-	-	-	--	XP_015616558.1 uncharacterized protein LOC4350840 [Oryza sativa Japonica Group]	-	-	-	-
Os09g0457400	0	0	0	9	12	10	0	0	0	0.459	0.641	0.498	0.001	0.532667	9.05709	0.000151231	0.00115543	Amy3A/B/C*(RAmy3A/B/C)	Metabolism;Metabolism;Metabolism	Global and overview maps;Global and overview maps;Carbohydrate metabolism	K01176;K01176;K01176	--	XP_015612112.1 alpha-amylase isozyme 3A isoform X2 [Oryza sativa Japonica Group]	ko01100//Metabolic pathways;ko01110//Biosynthesis of secondary metabolites;ko00500//Starch and sucrose metabolism	-	GO:0004556//alpha-amylase activity;GO:0005509//calcium ion binding;GO:0016787//hydrolase activity;GO:0016798//hydrolase activity, acting on glycosyl bonds;GO:0043169//cation binding;GO:0046872//metal ion binding	GO:0005975//carbohydrate metabolic process;GO:0005983//starch catabolic process;GO:0005987//sucrose catabolic process;GO:0008152//metabolic process
Os08g0197900	0	0	0	2	5	7	0	0	0	0.226	0.591	0.773	0.001	0.53	9.04985	0.0157157	0.0609704	--	-	-	-	--	BAT04229.1 Os08g0197900 [Oryza sativa Japonica Group]	-	-	-	-
Os10g0523900	0	0	0	6	3	2	0	0	0	0.859	0.45	0.28	0.001	0.529667	9.04894	0.0363184	0.119132	OsERF#018	-	-	-	ERF	KAB8113384.1 hypothetical protein EE612_052372 [Oryza sativa]	-	GO:0005634//nucleus	GO:0003677//DNA binding;GO:0003700//DNA-binding transcription factor activity	GO:0006355//regulation of transcription, DNA-templated
Os02g0587000	0	0	0	4	4	6	0	0	0	0.43	0.45	0.631	0.001	0.503667	8.97633	0.0129225	0.0520355	--	-	-	-	--	XP_015623811.1 glycine-rich cell wall structural protein [Oryza sativa Japonica Group]	-	-	-	-
Os02g0267700	0	0	0	7	4	2	0	0	0	0.767	0.459	0.214	0.001	0.48	8.90689	0.0208562	0.0767203	OsEXPA14	-	-	-	--	XP_015624733.1 expansin-A14 [Oryza sativa Japonica Group]	-	GO:0005576//extracellular region;GO:0016020//membrane	-	GO:0009653//anatomical structure morphogenesis;GO:0009664//plant-type cell wall organization;GO:0071555//cell wall organization
MSTRG.5635	0	0	0	5	5	5	0	0	0	0.432	0.453	0.483	0.001	0.456	8.83289	0.00918493	0.0391778	--	-	-	-	--	-	-	-	-	-
Os10g0107200	0	0	0	2	10	9	0	0	0	0.121	0.634	0.533	0.001	0.429333	8.74595	0.00324276	0.0164676	--	-	-	-	--	BAT09610.1 Os10g0107200 [Oryza sativa Japonica Group]	-	-	-	-
Os02g0203401	0	0	0	16	5	9	0	0	0	0.654	0.225	0.351	0.001	0.41	8.67948	0.000327939	0.00229837	--	-	-	-	--	BAS77540.1 Os02g0203401 [Oryza sativa Japonica Group]	-	-	-	-
Os08g0373900	0	0	0	4	4	3	0	0	0	0.432	0.453	0.317	0.001	0.400667	8.64626	0.0319892	0.10755	--	-	-	-	--	BAT05173.1 Os08g0373900, partial [Oryza sativa Japonica Group]	-	-	-	-
Os02g0594166	0	0	0	23	0	0	0	0	0	1.177	0	0	0.001	0.392333	8.61594	0.0444753	0.139254	--	-	-	-	--	BAH91784.1 Os02g0594600, partial [Oryza sativa Japonica Group]	-	-	-	-
Os07g0590100	0	0	0	3	5	4	0	0	0	0.28	0.488	0.403	0.001	0.390333	8.60856	0.0238521	0.0853191	ZFP36	-	-	-	C2H2	BAT02431.1 Os07g0590100, partial [Oryza sativa Japonica Group]	-	GO:0005634//nucleus	GO:0000976//transcription cis-regulatory region binding;GO:0003700//DNA-binding transcription factor activity	GO:0006355//regulation of transcription, DNA-templated
Os02g0185900	0	0	0	9	5	8	0	0	0	0.475	0.28	0.413	0.001	0.389333	8.60486	0.001449	0.00827464	CYP71D7	-	-	-	--	XP_015624875.1 germacrene A oxidase [Oryza sativa Japonica Group]	-	GO:0016020//membrane	GO:0004497//monooxygenase activity;GO:0005506//iron ion binding;GO:0016491//oxidoreductase activity;GO:0016705//oxidoreductase activity, acting on paired donors, with incorporation or reduction of molecular oxygen;GO:0020037//heme binding;GO:0046872//metal ion binding	-
Os10g0542100	0	0	1	98	114	101	0	0	0.114	12.542	15.283	12.645	0.038	13.49	8.47168	2.49558e-11	6.77889e-10	OsMT4	-	-	-	--	XP_015614224.1 class II metallothionein-like protein 1A [Oryza sativa Japonica Group]	-	-	GO:0008270//zinc ion binding;GO:0046872//metal ion binding	-
Os05g0226000	0	0	0	2	5	3	0	0	0	0.219	0.549	0.297	0.001	0.355	8.47168	0.0472178	0.145954	--	-	-	-	--	XP_015638826.1 protein TsetseEP [Oryza sativa Japonica Group]	-	-	-	-
Os02g0749700	1	0	0	108	102	93	0.035	0	0	4.334	4.288	3.651	0.0116667	4.091	8.45392	3.34494e-11	8.95249e-10	OsLAC10	-	-	-	--	XP_015624249.1 putative laccase-9 [Oryza sativa Japonica Group]	-	GO:0005576//extracellular region;GO:0048046//apoplast	GO:0005507//copper ion binding;GO:0016491//oxidoreductase activity;GO:0046872//metal ion binding;GO:0052716//hydroquinone:oxygen oxidoreductase activity	GO:0046274//lignin catabolic process
Os05g0349800	1	0	0	115	98	90	0.09	0	0	11.829	10.559	9.056	0.03	10.4813	8.44864	3.6606e-11	9.7633e-10	Em*	-	-	-	--	XP_015638049.1 embryonic abundant protein 1 [Oryza sativa Japonica Group]	-	-	-	GO:0009737//response to abscisic acid
Os12g0152000	0	0	0	3	4	3	0	0	0	0.307	0.425	0.312	0.001	0.348	8.44294	0.0440108	0.138218	Rcn3	-	-	-	--	XP_015618522.1 CEN-like protein 2 [Oryza sativa Japonica Group]	-	-	GO:0008429//phosphatidylethanolamine binding	-
Os02g0602000	0	0	0	6	5	4	0	0	0	0.402	0.351	0.262	0.001	0.338333	8.4023	0.0094818	0.0402209	OsREM6.5	-	-	-	--	XP_015624799.1 uncharacterized protein LOC4329898 [Oryza sativa Japonica Group]	-	-	-	-
Os04g0173800	0	0	0	2	7	4	0	0	0	0.152	0.558	0.298	0.001	0.336	8.39232	0.0208562	0.0767203	OsI_014491	-	-	-	--	Q01MB6.2 RecName: Full=Lectin; AltName: Full=Agglutinin; Contains: RecName: Full=Lectin 10 kDa peptide; Contains: RecName: Full=Lectin 8 kDa peptide; Flags: Precursor [Oryza sativa Indica Group]	-	-	GO:0008061//chitin binding;GO:0030246//carbohydrate binding	-
Os10g0425700	0	0	0	3	3	5	0	0	0	0.266	0.279	0.434	0.001	0.326333	8.3502	0.0329664	0.110145	OsMB26	-	-	-	--	BAT10923.1 Os10g0425700, partial [Oryza sativa Japonica Group]	-	-	GO:0005515//protein binding	GO:0016567//protein ubiquitination
Os12g0100700	0	0	0	5	10	4	0	0	0	0.242	0.543	0.19	0.001	0.325	8.3443	0.00371641	0.0184788	OsEXO70H3a	-	-	-	--	XP_015619097.1 exocyst complex component EXO70B1 [Oryza sativa Japonica Group]	-	GO:0000145//exocyst	GO:0005546//phosphatidylinositol-4,5-bisphosphate binding	GO:0006887//exocytosis;GO:0015031//protein transport
Os08g0521600	0	0	0	3	4	3	0	0	0	0.278	0.388	0.272	0.001	0.312667	8.28848	0.0440108	0.138218	OsERF#115	-	-	-	ERF	XP_015649451.1 ethylene-responsive transcription factor ERF015 [Oryza sativa Japonica Group]	-	GO:0005634//nucleus	GO:0000976//transcription cis-regulatory region binding;GO:0003677//DNA binding;GO:0003700//DNA-binding transcription factor activity	GO:0006355//regulation of transcription, DNA-templated;GO:0045893//positive regulation of transcription, DNA-templated
Os02g0722001	0	0	0	3	5	4	0	0	0	0.23	0.401	0.299	0.001	0.31	8.27612	0.0238521	0.0853191	At2g33840	Genetic Information Processing	Translation	K01866	--	BAS80661.1 Os02g0722001 [Oryza sativa Japonica Group]	ko00970//Aminoacyl-tRNA biosynthesis	GO:0005737//cytoplasm	GO:0000166//nucleotide binding;GO:0004812//aminoacyl-tRNA ligase activity;GO:0004831//tyrosine-tRNA ligase activity;GO:0005524//ATP binding;GO:0016874//ligase activity	GO:0006412//translation;GO:0006418//tRNA aminoacylation for protein translation;GO:0006437//tyrosyl-tRNA aminoacylation
Os05g0492000	0	0	0	3	4	6	0	0	0	0.206	0.288	0.403	0.001	0.299	8.224	0.0181746	0.068523	OsbZIP43	Environmental Information Processing	Signal transduction	K14431	bZIP	XP_025881449.1 transcription factor TGAL1-like isoform X1 [Oryza sativa Japonica Group]	ko04075//Plant hormone signal transduction	-	GO:0003677//DNA binding;GO:0003700//DNA-binding transcription factor activity;GO:0043565//sequence-specific DNA binding	GO:0006351//transcription, DNA-templated;GO:0006355//regulation of transcription, DNA-templated;GO:0006952//defense response
Os10g0550750	0	0	0	16	0	7	0	0	0	0.619	0	0.275	0.001	0.298	8.21917	0.0111749	0.0461108	--	-	-	-	--	BAT11954.1 Os10g0550750 [Oryza sativa Japonica Group]	-	-	-	-
Os03g0702400	0	0	0	14	0	4	0	0	0	0.708	0	0.184	0.001	0.297333	8.21594	0.0258744	0.0910639	--	-	-	-	--	BAF12923.1 Os03g0702400 [Oryza sativa Japonica Group]	-	-	-	-
Os02g0603066	0	0	0	0	25	0	0	0	0	0	0.842	0	0.001	0.280667	8.13271	0.0371156	0.121025	--	-	-	-	--	BAS79637.1 Os02g0603066, partial [Oryza sativa Japonica Group]	-	-	-	-
Os05g0414750	0	0	0	10	11	0	0	0	0	0.4	0.437	0	0.001	0.279	8.12412	0.0138932	0.0552708	--	-	-	-	--	BAS94029.1 Os05g0414750 [Oryza sativa Japonica Group]	-	GO:0016020//membrane	-	-
Os06g0675300	0	0	0	10	4	4	0	0	0	0.439	0.182	0.168	0.001	0.263	8.03892	0.00510122	0.0241093	--	-	-	-	--	BAD46542.1 unknown protein [Oryza sativa Japonica Group]	-	-	-	-
Os06g0684900	0	0	0	4	5	5	0	0	0	0.209	0.274	0.255	0.001	0.246	7.94251	0.0125596	0.0508018	OsFbox322	-	-	-	--	BAS99186.1 Os06g0684900 [Oryza sativa Japonica Group]	-	-	-	-
Os01g0124401	11	0	6	1208	1248	1165	0.758	0	0.418	94.703	102.492	89.348	0.392	95.5143	7.92872	7.76491e-20	5.28194e-18	RBBI3-3	-	-	-	--	XP_015622026.1 Bowman-Birk type bran trypsin inhibitor [Oryza sativa Japonica Group]	-	GO:0005576//extracellular region	GO:0004867//serine-type endopeptidase inhibitor activity;GO:0030414//peptidase inhibitor activity	GO:0010466//negative regulation of peptidase activity
Os10g0501700	0	0	0	4	1	7	0	0	0	0.244	0.064	0.418	0.001	0.242	7.91886	0.0334532	0.111427	PPR11	-	-	-	--	AAM93686.1 putative leaf protein [Oryza sativa Japonica Group]	-	-	-	-
Os05g0381400	5	2	1	698	554	431	0.427	0.184	0.086	67.778	56.353	40.941	0.232333	55.024	7.88772	4.769e-40	9.65096e-38	AWPM-19	-	-	-	--	XP_015637929.1 membrane protein PM19L [Oryza sativa Japonica Group]	-	GO:0016020//membrane	-	-
Os02g0586900	4	14	20	2003	2214	2514	0.448	1.588	2.13	239.767	277.638	294.39	1.38867	270.598	7.60631	9.51571e-102	2.56758e-98	OsEnS-40	-	-	-	--	-	-	-	-	-
Os08g0495866	0	0	0	7	2	7	0	0	0	0.247	0.086	0.247	0.001	0.193333	7.59495	0.00948555	0.0402209	--	-	-	-	--	BAT06057.1 Os08g0495866, partial [Oryza sativa Japonica Group]	-	-	-	-
Os03g0826900	7	15	29	2883	2736	3110	0.399	0.922	1.673	186.922	185.825	197.253	0.998	190	7.57274	8.55658e-106	3.46317e-102	OsEnS-58	-	-	-	--	BAS87165.1 Os03g0826900, partial [Oryza sativa Japonica Group]	-	-	-	-
Os01g0550800	7	0	2	546	507	411	0.331	0	0.096	29.31	28.511	21.583	0.142333	26.468	7.53883	1.22774e-40	2.66798e-38	--	-	-	-	--	XP_015627399.1 uncharacterized protein LOC4325841 [Oryza sativa Japonica Group]	-	-	-	-
Os05g0550600	4	1	8	783	693	646	0.506	0.136	1.024	112.668	104.459	90.933	0.555333	102.687	7.53068	4.29056e-57	1.82795e-54	OsLTP2.5	-	-	-	--	XP_015639093.1 non-specific lipid-transfer protein 2 [Oryza sativa Japonica Group]	-	-	-	GO:0006869//lipid transport
Os05g0298800	0	0	0	3	4	4	0	0	0	0.141	0.206	0.205	0.001	0.184	7.52356	0.0319892	0.10755	--	-	-	-	--	BAS93211.1 Os05g0298800, partial [Oryza sativa Japonica Group]	-	-	-	-
Os09g0433900	1	0	1	96	136	87	0.038	0	0.039	4.161	6.176	3.689	0.0256667	4.67533	7.50903	1.69775e-11	4.70646e-10	OsEnS-128	Metabolism;Metabolism;Metabolism;Metabolism;Metabolism;Metabolism;Metabolism	Global and overview maps;Global and overview maps;Global and overview maps;Energy metabolism;Global and overview maps;Amino acid metabolism;Amino acid metabolism	K00814;K00814;K00814;K00814;K00814;K00814;K00814	--	XP_015610921.1 alanine aminotransferase 2 isoform X3 [Oryza sativa Japonica Group]	ko01100//Metabolic pathways;ko01200//Carbon metabolism;ko01230//Biosynthesis of amino acids;ko00710//Carbon fixation by Calvin cycle;ko01210//2-Oxocarboxylic acid metabolism;ko00250//Alanine, aspartate and glutamate metabolism;ko00220//Arginine biosynthesis	-	GO:0004021//L-alanine:2-oxoglutarate aminotransferase activity;GO:0008483//transaminase activity;GO:0030170//pyridoxal phosphate binding	GO:0009058//biosynthetic process;GO:0042853//L-alanine catabolic process
Os08g0552300	0	0	0	4	4	2	0	0	0	0.206	0.216	0.118	0.001	0.18	7.49185	0.0460746	0.14309	--	-	-	-	--	XP_015650496.1 uncharacterized protein LOC4346264 [Oryza sativa Japonica Group]	-	-	-	GO:0048364//root development;GO:0048367//shoot system development
Os04g0675400	27	7	23	3552	2711	2780	1.127	0.315	0.971	168.526	134.74	129.029	0.804333	144.098	7.48504	7.14798e-101	1.54296e-97	OsDjC45	-	-	-	--	XP_015635993.1 chaperone protein dnaJ C76, chloroplastic [Oryza sativa Japonica Group]	-	GO:0005783//endoplasmic reticulum;GO:0016020//membrane	-	-
Os08g0267800	0	0	0	5	5	1	0	0	0	0.231	0.242	0.045	0.001	0.172667	7.43185	0.0416179	0.132268	OsFbox431	-	-	-	--	XP_015649430.1 uncharacterized protein LOC4345126 [Oryza sativa Japonica Group]	-	-	-	-
Os08g0536150	0	0	0	10	5	0	0	0	0	0.325	0.162	0	0.001	0.162333	7.34282	0.0394179	0.126744	--	-	-	-	--	BAT06447.1 Os08g0536150 [Oryza sativa Japonica Group]	-	-	-	-
Os02g0674233	1	0	1	87	75	92	0.105	0	0.106	10.365	9.364	10.727	0.0703333	10.152	7.17334	1.17034e-10	2.88505e-09	--	-	-	-	--	BAS80258.1 Os02g0674233 [Oryza sativa Japonica Group]	-	-	-	-
Os06g0281800	0	2	0	88	105	65	0	0.115	0	5.317	6.645	3.842	0.0383333	5.268	7.10251	1.78776e-10	4.2942e-09	OsBURP10	-	-	-	--	XP_015642826.1 BURP domain-containing protein 10 [Oryza sativa Japonica Group]	-	-	-	-
Os05g0197900	0	0	0	3	4	3	0	0	0	0.116	0.162	0.113	0.001	0.130333	7.02606	0.0440108	0.138218	--	-	-	-	--	XP_015638844.1 UPF0481 protein At3g47200 [Oryza sativa Japonica Group]	-	GO:0016020//membrane	-	-
Os04g0649150	0	0	0	4	4	6	0	0	0	0.103	0.117	0.163	0.001	0.127667	6.99624	0.0129225	0.0520355	--	-	-	-	--	BAS91341.1 Os04g0649150 [Oryza sativa Japonica Group]	-	-	-	-
MSTRG.13876	0	0	1	31	29	46	0	0	0.049	1.697	1.663	2.463	0.0163333	1.941	6.89284	3.73532e-07	5.25168e-06	--	-	-	-	--	KAF2947412.1 taxid=39947 hypothetical protein DAI22_02g367500 [Oryza sativa Japonica Group]	-	-	-	-
Os10g0409400	5	32	23	2286	2081	1928	0.3	2.071	1.397	156.111	148.869	128.8	1.256	144.593	6.84702	6.53841e-65	3.71416e-62	RD22	-	-	-	--	XP_015613275.1 BURP domain-containing protein 16 [Oryza sativa Japonica Group]	-	-	-	-
Os08g0508500	5	1	2	263	263	280	0.229	0.049	0.093	13.678	14.328	14.245	0.123667	14.0837	6.83142	1.37386e-31	1.86127e-29	JMJ717	-	-	-	--	BAT06175.1 Os08g0508500 [Oryza sativa Japonica Group]	-	-	GO:0016706//2-oxoglutarate-dependent dioxygenase activity	-
Os03g0830500	6	3	0	291	284	289	0.533	0.287	0	29.387	30.044	28.55	0.273333	29.327	6.74542	1.53088e-33	2.3055e-31	OsFWL7	-	-	-	--	XP_015629298.1 cell number regulator 10 [Oryza sativa Japonica Group]	-	-	-	-
Os09g0482300	1	0	0	28	38	33	0.049	0	0	1.367	1.95	1.564	0.0163333	1.627	6.63825	5.26467e-07	7.15036e-06	GSC	-	-	-	--	EEE69924.1 hypothetical protein OsJ_29787 [Oryza sativa Japonica Group]	-	-	-	-
Os09g0482550	1	0	0	28	38	33	0.049	0	0	1.367	1.95	1.564	0.0163333	1.627	6.63825	5.26467e-07	7.15036e-06	OsHsp90	-	-	-	--	EEE69924.1 hypothetical protein OsJ_29787 [Oryza sativa Japonica Group]	-	-	-	-
MSTRG.9489	1	0	0	23	30	45	0.073	0	0	1.681	2.304	3.28	0.0243333	2.42167	6.63692	8.34795e-07	1.08249e-05	--	-	-	-	--	ABB47777.2 taxid=39947 expressed protein [Oryza sativa Japonica Group]	-	-	-	-
Os02g0699824	1	0	0	18	35	12	0.053	0	0	1.284	2.548	0.797	0.0176667	1.543	6.44856	2.47413e-05	0.000230532	--	-	-	-	--	BAS80454.1 Os02g0699824, partial [Oryza sativa Japonica Group]	-	GO:0016020//membrane	-	GO:0007166//cell surface receptor signaling pathway
Os01g0871800	3	4	23	617	692	973	0.073	0.105	0.568	17.124	20.118	26.416	0.248667	21.2193	6.41502	1.36188e-33	2.06058e-31	NPF5.10	-	-	-	--	BAD81724.1 peptide transporter-like protein [Oryza sativa Japonica Group]	-	GO:0016020//membrane	-	-
Os01g0337100	0	0	1	27	21	26	0	0	0.044	1.345	1.096	1.267	0.0146667	1.236	6.39699	4.5839e-06	5.0398e-05	OsTPS1	-	-	-	--	BAS71946.1 Os01g0337100 [Oryza sativa Japonica Group]	-	-	GO:0000287//magnesium ion binding;GO:0010333//terpene synthase activity;GO:0016829//lyase activity	-
Os02g0674400	0	1	1	36	42	78	0	0.014	0.013	0.522	0.637	1.105	0.009	0.754667	6.38977	4.59502e-08	7.46899e-07	--	-	-	-	--	BAS80257.1 Os02g0674400, partial [Oryza sativa Japonica Group]	-	-	-	-
Os07g0529600	150	156	375	18794	15725	15384	7.783	8.692	19.637	1109.34	972.158	888.298	12.0373	989.933	6.36174	2.27227e-72	1.75176e-69	OsDR8	Metabolism;Metabolism	Global and overview maps;Metabolism of cofactors and vitamins	K03146;K03146	--	XP_015647396.1 thiamine thiazole synthase 2, chloroplastic [Oryza sativa Japonica Group]	ko01100//Metabolic pathways;ko00730//Thiamine metabolism	GO:0005739//mitochondrion;GO:0005829//cytosol;GO:0009507//chloroplast;GO:0009536//plastid;GO:0009570//chloroplast stroma;GO:0010319//stromule	GO:0005506//iron ion binding;GO:0016740//transferase activity;GO:0016763//pentosyltransferase activity;GO:0019904//protein domain specific binding;GO:0042803//protein homodimerization activity;GO:0046872//metal ion binding	GO:0006952//defense response;GO:0006974//cellular response to DNA damage stimulus;GO:0009228//thiamine biosynthetic process;GO:0009409//response to cold;GO:0018131//oxazole or thiazole biosynthetic process;GO:0052837//thiazole biosynthetic process
Os07g0147550	116	54	88	5121	6053	7462	13.324	6.683	10.224	668.733	828.022	953.239	10.077	816.665	6.34061	1.11081e-100	2.11569e-97	OsPsbR2	Metabolism;Metabolism	Global and overview maps;Energy metabolism	K03541;K03541	--	XP_015647558.1 photosystem II 10 kDa polypeptide, chloroplastic [Oryza sativa Japonica Group]	ko01100//Metabolic pathways;ko00195//Photosynthesis	GO:0009507//chloroplast;GO:0009523//photosystem II;GO:0009535//chloroplast thylakoid membrane;GO:0009536//plastid;GO:0009654//photosystem II oxygen evolving complex;GO:0016020//membrane;GO:0042651//thylakoid membrane	-	GO:0015979//photosynthesis
Os12g0493900	4	8	3	479	330	288	0.146	0.314	0.111	19.854	14.329	11.678	0.190333	15.287	6.32763	6.89849e-38	1.26196e-35	APUM7	-	-	-	--	XP_015619022.1 putative pumilio homolog 7, chloroplastic [Oryza sativa Japonica Group]	-	GO:0005737//cytoplasm	GO:0003723//RNA binding;GO:0003729//mRNA binding	GO:0006417//regulation of translation;GO:0010608//posttranscriptional regulation of gene expression
Os11g0701100	1	0	0	30	27	21	0.073	0	0	2.173	2.152	1.522	0.0243333	1.949	6.32366	3.29355e-06	3.74972e-05	riceXIP	Metabolism;Metabolism	Global and overview maps;Carbohydrate metabolism	K01183;K01183	--	XP_015617733.1 xylanase inhibitor protein 2 [Oryza sativa Japonica Group]	ko01100//Metabolic pathways;ko00520//Amino sugar and nucleotide sugar metabolism	GO:0005576//extracellular region	GO:0004568//chitinase activity;GO:0004857//enzyme inhibitor activity	GO:0005975//carbohydrate metabolic process;GO:0006952//defense response;GO:0050832//defense response to fungus
Os10g0389500	6	5	14	618	580	577	0.305	0.274	0.719	35.681	35.08	32.589	0.432667	34.45	6.3151	7.53358e-63	3.93435e-60	COR27	-	-	-	--	XP_015613207.1 uncharacterized protein LOC4348520 isoform X2 [Oryza sativa Japonica Group]	-	-	-	GO:0009409//response to cold;GO:0042752//regulation of circadian rhythm
Os10g0492600	10	4	2	350	296	306	0.627	0.245	0.151	24.333	21.556	20.767	0.341	22.2187	6.02586	3.87694e-39	7.51685e-37	OsTIP3	-	-	-	--	XP_015614155.1 probable aquaporin TIP3-1 [Oryza sativa Japonica Group]	-	GO:0005773//vacuole;GO:0005774//vacuolar membrane;GO:0016020//membrane	GO:0015250//water channel activity;GO:0015267//channel activity	GO:0006833//water transport;GO:0055085//transmembrane transport
Os03g0561283	0	0	3	64	46	57	0	0	0.256	6.143	4.625	5.352	0.0853333	5.37333	5.97656	1.36113e-09	2.90904e-08	--	-	-	-	--	BAH92224.1 Os03g0561249 [Oryza sativa Japonica Group]	-	-	-	-
Os01g0702000	118	97	54	5289	4685	5238	6.42	5.686	2.971	327.133	303.553	316.931	5.02567	315.872	5.97388	2.39367e-101	5.53605e-98	OsBBD1	-	-	-	--	XP_015621320.1 bifunctional nuclease 1 [Oryza sativa Japonica Group]	-	GO:0005634//nucleus;GO:0030891//VCB complex	GO:0004518//nuclease activity;GO:0016787//hydrolase activity	GO:0016567//protein ubiquitination
MSTRG.25191	14	7	12	575	557	633	0.587	0.324	0.491	27.591	28.009	29.706	0.467333	28.4353	5.92709	9.33674e-68	6.04628e-65	--	-	-	-	--	BAH93855.1 taxid=39947 Os07g0262950 [Oryza sativa Japonica Group]	-	-	GO:0005515//protein binding	-
Os08g0315200	1	0	2	46	57	56	0.03	0	0.06	1.552	2.015	1.849	0.03	1.80533	5.91116	1.30576e-09	2.8018e-08	--	-	-	-	--	BAF23431.1 Os08g0315200 [Oryza sativa Japonica Group]	-	-	GO:0003676//nucleic acid binding;GO:0003964//RNA-directed DNA polymerase activity;GO:0004190//aspartic-type endopeptidase activity;GO:0008270//zinc ion binding;GO:0016740//transferase activity;GO:0016779//nucleotidyltransferase activity;GO:0016787//hydrolase activity	GO:0006278//RNA-dependent DNA biosynthetic process;GO:0006508//proteolysis;GO:0015074//DNA integration
Os12g0147200	47	18	19	1328	1509	1639	4.485	1.851	1.834	144.064	171.483	173.934	2.72333	163.16	5.90477	3.07045e-65	1.8076e-62	--	-	-	-	--	XP_015618631.1 uncharacterized protein LOC4351498 [Oryza sativa Japonica Group]	-	-	-	-
Os01g0872100	5	8	19	554	539	568	0.216	0.373	0.831	27.224	27.753	27.325	0.473333	27.434	5.85696	2.16577e-54	8.15412e-52	NPF5.10	-	-	-	--	XP_015639833.1 uncharacterized protein LOC4324947 [Oryza sativa Japonica Group]	-	GO:0016020//membrane	GO:0022857//transmembrane transporter activity	GO:0055085//transmembrane transport
MSTRG.8159	0	3	0	75	52	35	0	0.105	0	2.762	2.006	1.261	0.035	2.00967	5.84346	7.31164e-09	1.39016e-07	--	-	-	-	--	XP_025877494.1 taxid=39947 uncharacterized protein [Oryza sativa Japonica Group]	-	GO:0016020//membrane	GO:0005515//protein binding	GO:0016567//protein ubiquitination
MSTRG.23169	0	0	3	41	50	55	0	0	0.109	1.67	2.135	2.192	0.0363333	1.999	5.78184	7.18314e-09	1.36814e-07	At5g45910	-	-	-	--	XP_006654615.1 taxid=4533 GDSL esterase/lipase At5g45910-like [Oryza brachyantha]	-	-	GO:0016788//hydrolase activity, acting on ester bonds	-
Os03g0198600	54	57	41	2545	2470	2309	3.391	3.857	2.604	181.692	184.722	161.258	3.284	175.891	5.74308	6.25993e-154	1.01345e-149	HOX12	-	-	-	HD-ZIP	XP_015629042.1 homeobox-leucine zipper protein HOX12 [Oryza sativa Japonica Group]	-	GO:0005634//nucleus	GO:0000981//DNA-binding transcription factor activity, RNA polymerase II-specific;GO:0003677//DNA binding;GO:0003700//DNA-binding transcription factor activity;GO:0043565//sequence-specific DNA binding	GO:0006355//regulation of transcription, DNA-templated;GO:0006357//regulation of transcription by RNA polymerase II;GO:0045893//positive regulation of transcription, DNA-templated
Os02g0809500	0	1	1	23	29	44	0	0.038	0.036	0.925	1.222	1.731	0.0246667	1.29267	5.71164	2.05841e-06	2.43779e-05	OsSEC24	-	-	-	--	XP_015624103.1 uncharacterized protein LOC4331088 [Oryza sativa Japonica Group]	-	GO:0016020//membrane	GO:0046921//alpha-(1->6)-fucosyltransferase activity	GO:0006487//protein N-linked glycosylation;GO:0036071//N-glycan fucosylation
Os01g0348900	1621	970	4486	100647	103058	121667	173.676	111.981	486.122	12259.2	13149.7	14497.2	257.26	13302.1	5.69228	1.34647e-34	2.09602e-32	OsJRL	-	-	-	--	NP_001384928.1 salt stress-induced protein [Oryza sativa Japonica Group]	-	-	GO:0030246//carbohydrate binding	-
MSTRG.21842	0	1	0	20	14	14	0	0.034	0	0.719	0.527	0.492	0.0113333	0.579333	5.67575	9.39541e-05	0.000758071	--	-	-	-	--	-	-	-	-	-
Os12g0240900	1	1	0	35	27	30	0.056	0.061	0	2.236	1.807	1.875	0.039	1.97267	5.66053	1.91357e-06	2.28633e-05	NOMT	Metabolism;Metabolism	Global and overview maps;Biosynthesis of other secondary metabolites	K22440;K22440	--	XP_015618941.1 naringenin 7-O-methyltransferase-like [Oryza sativa Japonica Group]	ko01110//Biosynthesis of secondary metabolites;ko00941//Flavonoid biosynthesis	-	GO:0008168//methyltransferase activity;GO:0008171//O-methyltransferase activity;GO:0008757//S-adenosylmethionine-dependent methyltransferase activity;GO:0016740//transferase activity;GO:0046983//protein dimerization activity;GO:0102766//naringenin 7-O-methyltransferase activity	GO:0019438//aromatic compound biosynthetic process;GO:0032259//methylation
Os06g0518100	2	0	5	85	104	119	0.045	0	0.115	2.188	2.805	2.997	0.0533333	2.66333	5.64205	2.40833e-16	1.14339e-14	--	-	-	-	--	BAS97997.1 Os06g0518100, partial [Oryza sativa Japonica Group]	-	-	-	-
Os12g0156500	2	0	1	45	38	48	0.114	0	0.058	2.924	2.587	3.052	0.0573333	2.85433	5.63764	1.45908e-08	2.60009e-07	OsFbox644	-	-	-	--	XP_015619148.2 probable F-box protein At2g36090 [Oryza sativa Japonica Group]	-	GO:0016020//membrane	GO:0005515//protein binding	-
Os02g0257200	6	0	0	86	86	87	0.38	0	0	6.187	6.482	6.123	0.126667	6.264	5.62798	1.67324e-13	5.92756e-12	--	-	-	-	--	XP_015624128.1 uncharacterized protein LOC4328924 [Oryza sativa Japonica Group]	-	GO:0016020//membrane	-	-
Os08g0477100	1	0	3	62	62	46	0.043	0	0.131	3.037	3.181	2.204	0.058	2.80733	5.597	2.10146e-10	4.99582e-09	OspPLAIIepsilon	-	-	-	--	XP_015649017.1 patatin-like protein 2 isoform X2 [Oryza sativa Japonica Group]	-	-	GO:0004620//phospholipase activity;GO:0016298//lipase activity;GO:0016787//hydrolase activity;GO:0047372//acylglycerol lipase activity	GO:0006629//lipid metabolic process;GO:0006952//defense response;GO:0016042//lipid catabolic process
Os01g0705200	94	29	43	2581	2303	2177	6.848	2.276	3.168	213.751	199.796	176.371	4.09733	196.639	5.58472	1.07556e-50	3.51774e-48	OsLEA14	-	-	-	--	APU66353.1 late embryogenesis abundant protein group 3 protein [Oryza sativa Indica Group]	-	GO:0005634//nucleus	-	-
MSTRG.7426	0	1	1	26	33	36	0	0.106	0.1	2.643	3.485	3.688	0.0686667	3.272	5.57442	1.53779e-06	1.87895e-05	--	-	-	-	--	BAS97574.1 taxid=39947 Os06g0333600 [Oryza sativa Japonica Group]	-	-	-	-
Os01g0971800	21	49	31	1556	1312	1276	1.238	3.113	1.849	104.293	92.12	83.666	2.06667	93.3597	5.49742	3.37498e-75	2.96149e-72	OsPCL1	-	-	-	G2-like	XP_025878289.1 transcription factor PCL1 [Oryza sativa Japonica Group]	-	GO:0005634//nucleus	GO:0003677//DNA binding;GO:0003700//DNA-binding transcription factor activity	GO:0006355//regulation of transcription, DNA-templated;GO:0048511//rhythmic process
Os05g0299000	0	0	1	15	11	14	0	0	0.101	1.698	1.304	1.55	0.0336667	1.51733	5.49407	0.000275702	0.00196759	--	-	-	-	--	BAF17040.1 Os05g0299000 [Oryza sativa Japonica Group]	-	GO:0016020//membrane	-	-
Os04g0614500	30	3	87	1635	1574	1544	1.154	0.124	3.385	71.506	72.111	66.057	1.55433	69.8913	5.49075	6.6074e-07	8.75014e-06	OsI_17384	Metabolism;Metabolism;Metabolism	Global and overview maps;Amino acid metabolism;Carbohydrate metabolism	K16871;K16871;K16871	--	XP_015635718.1 probable gamma-aminobutyrate transaminase 2, mitochondrial isoform X3 [Oryza sativa Japonica Group]	ko01100//Metabolic pathways;ko00250//Alanine, aspartate and glutamate metabolism;ko00650//Butanoate metabolism	GO:0005739//mitochondrion	GO:0003867//4-aminobutyrate transaminase activity;GO:0004015//adenosylmethionine-8-amino-7-oxononanoate transaminase activity;GO:0008483//transaminase activity;GO:0016740//transferase activity;GO:0030170//pyridoxal phosphate binding;GO:0034387//4-aminobutyrate:pyruvate transaminase activity;GO:0102351//gamma-aminobutyrate transaminase (glyoxylate dependent) activity	GO:0009102//biotin biosynthetic process;GO:0009448//gamma-aminobutyric acid metabolic process
Os01g0871900	3	14	16	414	375	531	0.165	0.828	0.888	25.837	24.516	32.418	0.627	27.5903	5.45955	2.01035e-39	3.9691e-37	NPF5.10	-	-	-	--	BAF06855.1 Os01g0871900 [Oryza sativa Japonica Group]	-	GO:0016020//membrane	GO:0022857//transmembrane transporter activity	GO:0055085//transmembrane transport
Os02g0517366	1	0	0	5	18	15	0.159	0	0	0.902	3.4	2.646	0.053	2.316	5.4495	0.000666291	0.00424006	MOCS2	Metabolism;Metabolism;Genetic Information Processing	Global and overview maps;Metabolism of cofactors and vitamins;Folding, sorting and degradation	K03635;K03635;K03635	--	BAS78909.1 Os02g0517366, partial [Oryza sativa Japonica Group]	ko01100//Metabolic pathways;ko00790//Folate biosynthesis;ko04122//Sulfur relay system	GO:0005829//cytosol	-	GO:0006777//Mo-molybdopterin cofactor biosynthetic process
Os03g0184100	41	46	77	2225	2082	2064	2.251	2.721	4.275	138.857	136.11	126.007	3.08233	133.658	5.43838	1.25357e-94	1.93283e-91	COR27	-	-	-	--	XP_015628431.1 uncharacterized protein LOC4331855 [Oryza sativa Japonica Group]	-	-	-	GO:0009409//response to cold;GO:0042752//regulation of circadian rhythm
Os02g0482400	0	2	12	189	173	167	0	0.1	0.561	9.935	9.526	8.587	0.220333	9.34933	5.4071	1.70511e-18	1.01676e-16	ODCb	Metabolism;Metabolism;Metabolism;Metabolism	Global and overview maps;Global and overview maps;Metabolism of other amino acids;Amino acid metabolism	K01581;K01581;K01581;K01581	--	BAD22471.1 putative ornithine decarboxylase [Oryza sativa Japonica Group]	ko01100//Metabolic pathways;ko01110//Biosynthesis of secondary metabolites;ko00480//Glutathione metabolism;ko00330//Arginine and proline metabolism	GO:0005737//cytoplasm	GO:0003824//catalytic activity;GO:0004586//ornithine decarboxylase activity;GO:0016829//lyase activity	GO:0006596//polyamine biosynthetic process;GO:0033387//putrescine biosynthetic process from ornithine
Os07g0480900	0	0	2	34	25	13	0	0	0.105	2.002	1.542	0.749	0.035	1.431	5.35352	3.67694e-05	0.000329703	OsEnS-106	Organismal Systems	Environmental adaptation	K01373	--	XP_015645418.1 probable cysteine protease RD19D [Oryza sativa Japonica Group]	ko04626//Plant-pathogen interaction	GO:0005615//extracellular space;GO:0005764//lysosome	GO:0004197//cysteine-type endopeptidase activity;GO:0008234//cysteine-type peptidase activity	GO:0006508//proteolysis;GO:0051603//proteolysis involved in cellular protein catabolic process
Os06g0695400	12	3	10	294	303	300	0.713	0.192	0.601	19.866	21.447	19.83	0.502	20.381	5.34339	3.82647e-40	7.84161e-38	prx91	Metabolism;Metabolism;Metabolism	Global and overview maps;Global and overview maps;Biosynthesis of other secondary metabolites	K00430;K00430;K00430	--	XP_015642065.1 peroxidase 45 [Oryza sativa Japonica Group]	ko01100//Metabolic pathways;ko01110//Biosynthesis of secondary metabolites;ko00940//Phenylpropanoid biosynthesis	GO:0005576//extracellular region	GO:0004601//peroxidase activity;GO:0016491//oxidoreductase activity;GO:0020037//heme binding;GO:0046872//metal ion binding	GO:0006979//response to oxidative stress;GO:0042744//hydrogen peroxide catabolic process;GO:0098869//cellular oxidant detoxification
Os07g0422100	2	1	0	37	27	33	0.138	0.087	0	3.374	2.607	2.975	0.075	2.98533	5.31486	4.93873e-07	6.75871e-06	OsPM19L2	-	-	-	--	XP_015645610.1 membrane protein PM19L-like [Oryza sativa Japonica Group]	-	GO:0016020//membrane	-	-
Os02g0186200	0	4	0	63	43	42	0	0.19	0	3.152	2.254	2.056	0.0633333	2.48733	5.29549	7.30961e-09	1.39016e-07	OsEnS-28	-	-	-	--	XP_015624227.1 ent-isokaurene C2/C3-hydroxylase-like [Oryza sativa Japonica Group]	-	GO:0016020//membrane	GO:0004497//monooxygenase activity;GO:0005506//iron ion binding;GO:0016491//oxidoreductase activity;GO:0016705//oxidoreductase activity, acting on paired donors, with incorporation or reduction of molecular oxygen;GO:0020037//heme binding;GO:0046872//metal ion binding	-
Os03g0718800	9	2	10	289	230	208	0.884	0.212	0.994	32.276	26.908	22.724	0.696667	27.3027	5.29243	6.10503e-31	7.84424e-29	AZI1	-	-	-	--	XP_015628873.1 cortical cell-delineating protein [Oryza sativa Japonica Group]	-	-	GO:0008233//peptidase activity	GO:0006508//proteolysis
Os01g0816600	0	0	5	45	59	61	0	0	0.114	1.155	1.586	1.532	0.038	1.42433	5.22814	1.57182e-09	3.30479e-08	At5g49770	-	-	-	--	BAS74926.1 Os01g0816600, partial [Oryza sativa Japonica Group]	-	GO:0016020//membrane	GO:0000166//nucleotide binding;GO:0004672//protein kinase activity;GO:0004674//protein serine/threonine kinase activity;GO:0005524//ATP binding;GO:0016301//kinase activity;GO:0016740//transferase activity	GO:0006468//protein phosphorylation;GO:0016310//phosphorylation
Os05g0122700	7	0	5	124	125	131	0.884	0	0.639	17.812	18.809	18.408	0.507667	18.343	5.1752	5.7105e-20	3.92569e-18	OsRCI2-7	-	-	-	--	XP_015637682.1 low temperature-induced protein lt101.2 [Oryza sativa Japonica Group]	-	GO:0016020//membrane	-	-
Os11g0620300	9	1	1	107	106	121	1.406	0.168	0.158	19.008	19.725	21.027	0.577333	19.92	5.10867	3.53197e-16	1.65502e-14	OsLTP2.13	-	-	-	--	XP_015616567.1 probable non-specific lipid-transfer protein 2 [Oryza sativa Japonica Group]	-	-	-	GO:0006869//lipid transport
Os03g0111300	25	11	23	530	624	597	3.849	1.825	3.581	92.766	114.411	102.22	3.085	103.132	5.06308	6.33998e-58	2.77409e-55	nsLTP2	-	-	-	--	XP_015629253.1 non-specific lipid-transfer protein 2 [Oryza sativa Japonica Group]	-	-	GO:0008289//lipid binding	GO:0006869//lipid transport
Os01g0973100	0	0	2	24	20	15	0	0	0.109	1.461	1.282	0.898	0.0363333	1.21367	5.06193	9.10534e-05	0.000736871	--	-	-	-	--	XP_015629302.1 uncharacterized protein LOC9266561 isoform X3 [Oryza sativa Japonica Group]	-	-	-	-
Os01g0766000	0	1	0	9	12	10	0	0.048	0	0.455	0.636	0.495	0.016	0.528667	5.04621	0.00114612	0.00676747	DTX32	-	-	-	--	BAS74505.1 Os01g0766000 [Oryza sativa Japonica Group]	-	GO:0016020//membrane	GO:0015297//antiporter activity;GO:0022857//transmembrane transporter activity;GO:0042910//xenobiotic transmembrane transporter activity	GO:0055085//transmembrane transport;GO:1990961//xenobiotic detoxification by transmembrane export across the plasma membrane
Os03g0679700	120	248	473	8348	7358	7272	3.799	9.161	12.141	294.982	273.661	247.301	8.367	271.981	5.02265	3.72374e-33	5.50552e-31	OsTHIC	Metabolism;Metabolism	Global and overview maps;Metabolism of cofactors and vitamins	K03147;K03147	--	XP_015632971.1 phosphomethylpyrimidine synthase, chloroplastic [Oryza sativa Japonica Group]	ko01100//Metabolic pathways;ko00730//Thiamine metabolism	GO:0009507//chloroplast;GO:0009536//plastid;GO:0009570//chloroplast stroma	GO:0016829//lyase activity;GO:0016830//carbon-carbon lyase activity;GO:0019904//protein domain specific binding;GO:0046872//metal ion binding;GO:0051536//iron-sulfur cluster binding;GO:0051539//4 iron, 4 sulfur cluster binding	GO:0009228//thiamine biosynthetic process;GO:0010266//response to vitamin B1
Os06g0476200	38	34	44	1422	986	932	1.315	1.296	1.54	55.936	40.746	35.864	1.38367	44.182	4.99689	2.24127e-69	1.51188e-66	algC	-	-	-	--	XP_015643632.1 uncharacterized protein LOC4341038 isoform X1 [Oryza sativa Japonica Group]	-	-	GO:0016868//intramolecular transferase activity, phosphotransferases	GO:0005975//carbohydrate metabolic process;GO:0006006//glucose metabolic process
Os01g0843800	2	1	4	74	55	66	0.071	0.038	0.144	2.991	2.329	2.61	0.0843333	2.64333	4.97011	2.00841e-12	6.15817e-11	OsLAC6	-	-	-	--	BAS75181.1 Os01g0843800 [Oryza sativa Japonica Group]	-	GO:0005576//extracellular region;GO:0048046//apoplast	GO:0005507//copper ion binding;GO:0016491//oxidoreductase activity;GO:0046872//metal ion binding;GO:0052716//hydroquinone:oxygen oxidoreductase activity	GO:0046274//lignin catabolic process
Os10g0118200	107	5	44	1498	1365	1363	5.298	0.267	2.204	84.327	80.494	75.059	2.58967	79.96	4.94844	1.95954e-06	2.3335e-05	ZRP4	-	-	-	--	BAT09682.1 Os10g0118200 [Oryza sativa Japonica Group]	-	-	-	-
Os01g0306400	0	1	2	24	29	30	0	0.054	0.102	1.377	1.743	1.684	0.052	1.60133	4.94462	2.33517e-06	2.72962e-05	OsDOG1L-1	-	-	-	--	XP_015643118.1 protein DOG1-like 4 [Oryza sativa Japonica Group]	-	-	GO:0043565//sequence-specific DNA binding	GO:0006351//transcription, DNA-templated
Os07g0684900	6	4	3	102	138	117	0.343	0.246	0.173	6.629	9.395	7.438	0.254	7.82067	4.94439	2.08292e-20	1.48881e-18	WOX11	-	-	-	WOX	XP_015645719.1 WUSCHEL-related homeobox 11 [Oryza sativa Japonica Group]	-	GO:0005634//nucleus	GO:0003677//DNA binding;GO:0003700//DNA-binding transcription factor activity;GO:0005515//protein binding	GO:0006351//transcription, DNA-templated;GO:0006355//regulation of transcription, DNA-templated;GO:0010311//lateral root formation;GO:0048364//root development;GO:0048830//adventitious root development
Os02g0513100	28	15	23	619	537	641	1.314	0.758	1.091	33.016	30.004	33.446	1.05433	32.1553	4.93066	2.78173e-62	1.42968e-59	OsSWEET15	-	-	-	--	XP_015623673.1 bidirectional sugar transporter SWEET15 [Oryza sativa Japonica Group]	-	GO:0005886//plasma membrane;GO:0016020//membrane	GO:0051119//sugar transmembrane transporter activity	GO:0008643//carbohydrate transport;GO:0034219//carbohydrate transmembrane transport
MSTRG.29022	1	0	0	8	10	8	0.117	0	0	1.065	1.394	1.042	0.039	1.167	4.90319	0.00278181	0.0144509	--	-	-	-	--	BAC79884.1 taxid=39947 unknown protein [Oryza sativa Japonica Group]	-	-	-	-
Os09g0368850	1	1	0	22	14	17	0.067	0.072	0	1.678	1.119	1.269	0.0463333	1.35533	4.87045	0.000138426	0.00106869	ANXA9	-	-	-	--	BAD25920.1 putative annexin [Oryza sativa Japonica Group]	-	-	GO:0005509//calcium ion binding;GO:0005544//calcium-dependent phospholipid binding	-
Os11g0701200	7	6	6	186	156	150	0.464	0.429	0.402	14.024	12.321	11.064	0.431667	12.4697	4.85236	2.64072e-27	2.76711e-25	C00481	Metabolism;Metabolism	Global and overview maps;Carbohydrate metabolism	K01183;K01183	--	XP_015617735.1 xylanase inhibitor protein 2-like [Oryza sativa Japonica Group]	ko01100//Metabolic pathways;ko00520//Amino sugar and nucleotide sugar metabolism	GO:0005576//extracellular region	GO:0004568//chitinase activity;GO:0016787//hydrolase activity;GO:0016798//hydrolase activity, acting on glycosyl bonds	GO:0005975//carbohydrate metabolic process;GO:0008152//metabolic process;GO:0045493//xylan catabolic process
Os06g0474800	14	26	30	679	562	545	0.874	1.883	1.865	50.814	43.393	38.775	1.54067	44.3273	4.84657	2.83662e-54	1.05571e-51	DJC76	-	-	-	--	BAS97767.1 Os06g0474800, partial [Oryza sativa Japonica Group]	-	GO:0005783//endoplasmic reticulum	GO:0046872//metal ion binding;GO:0051536//iron-sulfur cluster binding	-
Os08g0189200	240	155	258	5929	5344	5277	19.18	13.347	20.854	538.68	508.615	469.013	17.7937	505.436	4.82809	3.31662e-93	4.66908e-90	GLP8-3	-	-	-	--	XP_015650201.1 germin-like protein 8-3 [Oryza sativa Japonica Group]	-	GO:0005576//extracellular region;GO:0048046//apoplast	GO:0030145//manganese ion binding;GO:0046872//metal ion binding	-
MSTRG.27376	26	12	18	450	461	508	1.459	0.744	1.026	28.872	30.95	31.866	1.07633	30.5627	4.82757	1.10449e-52	3.92991e-50	--	-	-	-	--	BAH93855.1 taxid=39947 Os07g0262950 [Oryza sativa Japonica Group]	-	-	GO:0005515//protein binding	-
Os08g0327700	11	4	9	196	184	219	1.113	0.436	0.921	22.555	22.18	24.653	0.823333	23.1293	4.8121	3.80766e-30	4.61754e-28	OsLEA4	-	-	-	--	KAB8108137.1 hypothetical protein EE612_043516 [Oryza sativa]	-	-	-	GO:0009793//embryo development ending in seed dormancy
Os03g0167600	7	26	30	512	495	500	0.22	0.879	0.949	18.244	18.494	17.455	0.682667	18.0643	4.72582	3.2146e-34	4.93296e-32	OsMS2	Cellular Processes;Metabolism	Transport and catabolism;Lipid metabolism	K13356;K13356	--	XP_015632305.1 fatty acyl-CoA reductase 2 [Oryza sativa Japonica Group]	ko04146//Peroxisome;ko00073//Cutin, suberine and wax biosynthesis	GO:0009507//chloroplast;GO:0043231//intracellular membrane-bounded organelle	GO:0016491//oxidoreductase activity;GO:0016620//oxidoreductase activity, acting on the aldehyde or oxo group of donors, NAD or NADP as acceptor;GO:0080019//fatty-acyl-CoA reductase (alcohol-forming) activity;GO:0102965//alcohol-forming fatty acyl-CoA reductase activity	GO:0006629//lipid metabolic process;GO:0009556//microsporogenesis;GO:0009635//response to herbicide;GO:0010345//suberin biosynthetic process;GO:0010584//pollen exine formation;GO:0035336//long-chain fatty-acyl-CoA metabolic process;GO:1903175//fatty alcohol biosynthetic process
Os03g0259100	1	0	0	12	6	5	0.1	0	0	1.364	0.714	0.556	0.0333333	0.878	4.71918	0.00601618	0.0276231	OsUCL7	-	-	-	--	XP_015629232.1 chemocyanin [Oryza sativa Japonica Group]	-	GO:0005886//plasma membrane	GO:0009055//electron transfer activity	GO:0022900//electron transport chain
Os10g0505900	153	50	88	2293	2184	2312	6.977	2.457	4.059	118.879	118.612	117.257	4.49767	118.249	4.71651	4.18374e-40	8.51982e-38	--	-	-	-	--	XP_015613274.1 low-temperature-induced 65 kDa protein [Oryza sativa Japonica Group]	-	-	-	GO:0009737//response to abscisic acid
Os02g0802500	24	19	27	699	595	535	0.683	0.608	0.9	21.601	19.261	16.434	0.730333	19.0987	4.70877	1.01597e-63	5.67174e-61	AVP1	-	-	-	--	XP_015626907.1 pyrophosphate-energized vacuolar membrane proton pump [Oryza sativa Japonica Group]	-	GO:0016020//membrane	GO:0004427//inorganic diphosphatase activity;GO:0009678//pyrophosphate hydrolysis-driven proton transmembrane transporter activity	GO:0006811//ion transport;GO:1902600//proton transmembrane transport
Os02g0774100	1	7	13	200	149	143	0.084	0.632	1.101	19.043	14.862	13.32	0.605667	15.7417	4.69992	6.18874e-19	3.84616e-17	Os02g0774100	-	-	-	--	BAS81149.1 Os02g0774100 [Oryza sativa Japonica Group]	-	GO:0009570//chloroplast stroma	-	-
Os11g0701400	2	0	4	53	43	39	0.136	0	0.276	4.104	3.488	2.954	0.137333	3.51533	4.67791	6.02583e-09	1.15861e-07	C10150	Metabolism;Metabolism	Global and overview maps;Carbohydrate metabolism	K01183;K01183	--	XP_015615697.1 xylanase inhibitor protein 2-like [Oryza sativa Japonica Group]	ko01100//Metabolic pathways;ko00520//Amino sugar and nucleotide sugar metabolism	GO:0005576//extracellular region	GO:0004568//chitinase activity;GO:0016787//hydrolase activity;GO:0016798//hydrolase activity, acting on glycosyl bonds	GO:0005975//carbohydrate metabolic process;GO:0008152//metabolic process;GO:0045493//xylan catabolic process
Os05g0171200	15	11	13	270	280	331	1.537	1.215	1.348	31.461	34.178	37.73	1.36667	34.4563	4.65604	9.81684e-42	2.22279e-39	--	-	-	-	--	XP_015638850.1 embryo-specific protein ATS3B [Oryza sativa Japonica Group]	-	-	-	-
Os01g0129800	1	0	0	8	6	8	0.14	0	0	1.274	1.001	1.247	0.0466667	1.174	4.6529	0.00607895	0.0278599	--	-	-	-	--	XP_015645952.1 uncharacterized protein LOC4325973 [Oryza sativa Japonica Group]	-	-	-	-
Os12g0464400	44	4	33	582	596	614	2.3	0.225	1.745	34.585	37.101	35.693	1.42333	35.793	4.65233	2.80613e-18	1.63123e-16	OsEnS-150	-	-	-	--	XP_015618890.1 11-beta-hydroxysteroid dehydrogenase 1B [Oryza sativa Japonica Group]	-	GO:0005829//cytosol;GO:0016020//membrane	GO:0016491//oxidoreductase activity	-
Os02g0463500	0	0	1	9	9	4	0	0	0.054	0.545	0.57	0.237	0.018	0.450667	4.64599	0.0070472	0.031495	OsSCP7	-	-	-	--	BAD19824.1 putative carboxypeptidase C precursor [Oryza sativa Japonica Group]	-	-	GO:0004180//carboxypeptidase activity;GO:0004185//serine-type carboxypeptidase activity;GO:0016747//acyltransferase activity, transferring groups other than amino-acyl groups	GO:0006508//proteolysis;GO:0019748//secondary metabolic process
Os06g0341300	8	4	7	167	120	133	0.526	0.284	0.466	12.49	9.401	9.73	0.425333	10.5403	4.63118	1.4381e-22	1.16702e-20	OsLEA33	-	-	-	--	XP_015643985.1 late embryogenesis abundant protein D-34 [Oryza sativa Japonica Group]	-	-	-	-
Os08g0518900	3	4	1	70	55	50	0.161	0.231	0.054	4.266	3.511	2.981	0.148667	3.586	4.59222	2.36587e-11	6.43734e-10	C10122	Metabolism;Metabolism	Global and overview maps;Carbohydrate metabolism	K01183;K01183	--	XP_015648170.1 xylanase inhibitor protein 1-like [Oryza sativa Japonica Group]	ko01100//Metabolic pathways;ko00520//Amino sugar and nucleotide sugar metabolism	GO:0005576//extracellular region	GO:0004568//chitinase activity;GO:0016787//hydrolase activity;GO:0016798//hydrolase activity, acting on glycosyl bonds	GO:0005975//carbohydrate metabolic process;GO:0008152//metabolic process
Os02g0824500	21	6	8	237	230	275	1.578	0.486	0.608	20.252	20.588	22.988	0.890667	21.276	4.5782	7.66968e-27	7.80933e-25	OsREM1.1	-	-	-	--	XP_015623725.1 remorin isoform X3 [Oryza sativa Japonica Group]	-	-	GO:0003677//DNA binding	-
Os01g0728700	3	3	0	40	43	46	0.252	0.272	0	3.822	4.304	4.299	0.174667	4.14167	4.56754	6.72449e-09	1.28531e-07	OBAP2B	-	-	-	--	XP_015634975.1 oil body-associated protein 2B [Oryza sativa Japonica Group]	-	-	-	-
Os06g0613600	3	0	4	36	46	53	0.116	0	0.138	1.569	2.115	2.285	0.0846667	1.98967	4.55459	9.40237e-09	1.74065e-07	OsCYP93F1	-	-	-	--	XP_015642728.1 cytochrome P450 93A3 [Oryza sativa Japonica Group]	-	GO:0016020//membrane	GO:0004497//monooxygenase activity;GO:0005506//iron ion binding;GO:0016491//oxidoreductase activity;GO:0016705//oxidoreductase activity, acting on paired donors, with incorporation or reduction of molecular oxygen;GO:0016709//oxidoreductase activity, acting on paired donors, with incorporation or reduction of molecular oxygen, NAD(P)H as one donor, and incorporation of one atom of oxygen;GO:00200…	-
Os07g0649100	0	0	1	3	7	10	0	0	0.025	0.086	0.21	0.28	0.00833333	0.192	4.52607	0.0115103	0.0473114	--	-	-	-	--	BAT02940.1 Os07g0649100 [Oryza sativa Japonica Group]	-	GO:0016020//membrane	-	-
MSTRG.5302	0	0	3	25	11	22	0	0	0.197	1.949	0.908	1.671	0.0656667	1.50933	4.52261	0.000233906	0.00170309	--	-	-	-	--	BAH94862.1 taxid=39947 Os10g0385550 [Oryza sativa Japonica Group]	-	-	-	-
Os02g0555300	26	11	22	399	397	408	2.078	0.947	1.778	36.251	37.784	36.262	1.601	36.7657	4.52131	1.51975e-44	3.90538e-42	ONAC028	-	-	-	NAC	XP_015626053.1 NAC domain-containing protein 104 [Oryza sativa Japonica Group]	-	-	GO:0003677//DNA binding	GO:0006355//regulation of transcription, DNA-templated
Os01g0226666	19	4	9	226	224	206	1.132	0.275	0.501	14.928	15.476	13.282	0.636	14.562	4.51704	7.08715e-25	6.63222e-23	--	-	-	-	--	BAS71126.1 Os01g0226666, partial [Oryza sativa Japonica Group]	-	GO:0016020//membrane	-	-
Os04g0466000	14	33	24	403	475	597	1.449	3.681	2.513	47.423	58.553	68.724	2.54767	58.2333	4.5146	3.44213e-39	6.71402e-37	--	-	-	-	--	CAE54557.1 OSJNBb0048E02.16 [Oryza sativa Japonica Group]	-	-	-	-
Os04g0276200	0	0	2	10	14	16	0	0	0.082	0.461	0.677	0.722	0.0273333	0.62	4.50353	0.00113828	0.0067244	PUM2	-	-	-	--	XP_015634360.1 uncharacterized protein LOC4335354 isoform X3 [Oryza sativa Japonica Group]	-	GO:0005737//cytoplasm	GO:0003723//RNA binding;GO:0003729//mRNA binding	GO:0006417//regulation of translation;GO:0010608//posttranscriptional regulation of gene expression
Os04g0404400	2	1	5	44	56	61	0.113	0.061	0.286	2.826	3.768	3.833	0.153333	3.47567	4.50255	2.22709e-10	5.27899e-09	OsEnS-64	-	-	-	--	XP_015634158.1 desiccation-related protein PCC13-62 [Oryza sativa Japonica Group]	-	-	-	-
Os03g0693900	2	0	0	13	2	20	0.187	0	0	1.635	0.267	2.327	0.0623333	1.40967	4.49921	0.00711571	0.0317661	OsOxO3	-	-	-	--	XP_015629893.1 germin-like protein 3-5 [Oryza sativa Japonica Group]	-	GO:0005576//extracellular region;GO:0048046//apoplast	GO:0030145//manganese ion binding;GO:0046872//metal ion binding	-
Os11g0594800	1	0	1	14	15	10	0.11	0	0.111	1.754	1.969	1.226	0.0736667	1.64967	4.48502	0.000924451	0.00562435	--	-	-	-	--	XP_015616556.1 uncharacterized protein LOC4350841 [Oryza sativa Japonica Group]	-	-	-	-
Os04g0691900	80	49	140	1728	1698	1863	1.312	0.866	2.321	32.207	33.153	33.968	1.49967	33.1093	4.46452	3.53094e-38	6.57059e-36	FAB1D	Metabolism;Cellular Processes;Environmental Information Processing;Metabolism	Global and overview maps;Transport and catabolism;Signal transduction;Carbohydrate metabolism	K00921;K00921;K00921;K00921	--	XP_015636288.1 1-phosphatidylinositol-3-phosphate 5-kinase FAB1B [Oryza sativa Japonica Group]	ko01100//Metabolic pathways;ko04145//Phagosome;ko04070//Phosphatidylinositol signaling system;ko00562//Inositol phosphate metabolism	GO:0010008//endosome membrane	GO:0000166//nucleotide binding;GO:0000285//1-phosphatidylinositol-3-phosphate 5-kinase activity;GO:0005524//ATP binding;GO:0016301//kinase activity;GO:0016740//transferase activity;GO:0052742//phosphatidylinositol kinase activity	GO:0016310//phosphorylation;GO:0046488//phosphatidylinositol metabolic process;GO:0046854//phosphatidylinositol phosphate biosynthetic process
Os10g0546400	18	8	11	227	217	277	1.523	0.729	0.941	21.839	21.869	26.069	1.06433	23.259	4.44977	1.86138e-31	2.49048e-29	SMR1	-	-	-	--	XP_015614427.1 cyclin-dependent protein kinase inhibitor SMR1 [Oryza sativa Japonica Group]	-	GO:0005634//nucleus	GO:0004860//protein kinase inhibitor activity	GO:0007049//cell cycle
Os06g0246500	71	25	57	964	1010	981	3.318	1.259	2.694	51.221	56.217	50.991	2.42367	52.8097	4.44554	6.4428e-40	1.28773e-37	Os06g0246500	Metabolism;Metabolism;Metabolism;Metabolism;Metabolism;Metabolism	Global and overview maps;Global and overview maps;Global and overview maps;Carbohydrate metabolism;Carbohydrate metabolism;Carbohydrate metabolism	K00161;K00161;K00161;K00161;K00161;K00161	--	XP_015641790.1 pyruvate dehydrogenase E1 component subunit alpha-2, mitochondrial [Oryza sativa Japonica Group]	ko01100//Metabolic pathways;ko01110//Biosynthesis of secondary metabolites;ko01200//Carbon metabolism;ko00010//Glycolysis / Gluconeogenesis;ko00620//Pyruvate metabolism;ko00020//Citrate cycle (TCA cycle)	GO:0005739//mitochondrion;GO:0005759//mitochondrial matrix;GO:0043231//intracellular membrane-bounded organelle	GO:0004739//pyruvate dehydrogenase (acetyl-transferring) activity;GO:0016491//oxidoreductase activity;GO:0016624//oxidoreductase activity, acting on the aldehyde or oxo group of donors, disulfide as acceptor	GO:0006086//acetyl-CoA biosynthetic process from pyruvate;GO:0006096//glycolytic process
Os05g0535100	2	2	1	30	28	40	0.07	0.075	0.035	1.195	1.168	1.558	0.06	1.307	4.44515	2.38273e-07	3.46122e-06	At1g64760	-	-	-	--	XP_015638033.1 glucan endo-1,3-beta-glucosidase 8 [Oryza sativa Japonica Group]	-	GO:0005886//plasma membrane	GO:0004553//hydrolase activity, hydrolyzing O-glycosyl compounds;GO:0016787//hydrolase activity;GO:0016798//hydrolase activity, acting on glycosyl bonds;GO:0042973//glucan endo-1,3-beta-D-glucosidase activity	GO:0005975//carbohydrate metabolic process;GO:0008152//metabolic process
Os04g0275950	11	6	3	138	101	146	0.763	0.448	0.21	10.893	8.339	11.254	0.473667	10.162	4.42317	8.99888e-19	5.49764e-17	--	-	-	-	--	BAS88350.1 Os04g0275950, partial [Oryza sativa Japonica Group]	-	-	-	-
Os08g0320900	0	0	1	5	5	9	0	0	0.113	0.636	0.666	1.12	0.0376667	0.807333	4.4218	0.0120985	0.0492256	OsEnS-120	-	-	-	--	BAT04875.1 Os08g0320900, partial [Oryza sativa Japonica Group]	-	GO:0016020//membrane	-	-
Os02g0649300	109	23	44	1183	1110	1034	5.997	1.363	2.448	73.994	72.729	63.268	3.26933	69.997	4.42022	2.68603e-22	2.13688e-20	HOX24	-	-	-	HD-ZIP	XP_015624138.1 homeobox-leucine zipper protein HOX24 [Oryza sativa Japonica Group]	-	GO:0005634//nucleus	GO:0000981//DNA-binding transcription factor activity, RNA polymerase II-specific;GO:0003677//DNA binding;GO:0003700//DNA-binding transcription factor activity;GO:0043565//sequence-specific DNA binding	GO:0006355//regulation of transcription, DNA-templated;GO:0006357//regulation of transcription by RNA polymerase II;GO:0045893//positive regulation of transcription, DNA-templated
Os04g0658200	1	2	2	36	24	36	0.118	0.254	0.239	4.83	3.373	4.725	0.203667	4.30933	4.40318	3.57445e-07	5.04301e-06	--	-	-	-	--	XP_015635034.1 uncharacterized protein LOC9271353 [Oryza sativa Japonica Group]	-	-	-	-
Os11g0211800	13	1	6	105	102	165	1.334	0.111	0.623	12.252	12.468	18.834	0.689333	14.518	4.3965	1.05032e-13	3.81685e-12	OsDT11	-	-	-	--	ABA92042.1 hypothetical protein LOC_Os11g10590 [Oryza sativa Japonica Group]	-	-	-	-
Os09g0547900	0	0	2	5	15	17	0	0	0.047	0.131	0.412	0.436	0.0156667	0.326333	4.38058	0.00285277	0.014765	--	-	-	-	--	BAT09267.1 Os09g0547900 [Oryza sativa Japonica Group]	-	-	-	-
Os05g0107000	1	0	1	17	10	9	0.033	0	0.034	0.646	0.398	0.335	0.0223333	0.459667	4.36332	0.00164293	0.0091924	At3g51320	-	-	-	--	XP_015638442.1 pentatricopeptide repeat-containing protein At3g51320 [Oryza sativa Japonica Group]	-	-	GO:0003723//RNA binding	GO:0009451//RNA modification
Os05g0399400	23	14	31	412	383	442	1.677	1.1	2.286	34.155	33.26	35.845	1.68767	34.42	4.35015	9.70824e-43	2.29447e-40	Cht9	Metabolism;Environmental Information Processing;Metabolism	Global and overview maps;Signal transduction;Carbohydrate metabolism	K20547;K20547;K20547	--	XP_015640433.1 chitinase 9 [Oryza sativa Japonica Group]	ko01100//Metabolic pathways;ko04016//MAPK signaling pathway - plant;ko00520//Amino sugar and nucleotide sugar metabolism	-	GO:0004568//chitinase activity;GO:0008061//chitin binding;GO:0016787//hydrolase activity;GO:0016798//hydrolase activity, acting on glycosyl bonds	GO:0000272//polysaccharide catabolic process;GO:0005975//carbohydrate metabolic process;GO:0006032//chitin catabolic process;GO:0006952//defense response;GO:0008152//metabolic process;GO:0016998//cell wall macromolecule catabolic process;GO:0050832//defense response to fungus
Os03g0826800	97	269	388	4561	4546	4710	7.313	21.853	29.587	390.942	408.183	394.932	19.5843	398.019	4.34507	3.31379e-26	3.28126e-24	--	-	-	-	--	XP_015628372.1 uncharacterized protein LOC4334643 [Oryza sativa Japonica Group]	-	-	-	-
Os01g0226400	22	13	31	419	413	358	0.554	0.353	0.789	11.988	12.378	10.02	0.565333	11.462	4.34161	1.5379e-39	3.05494e-37	spast	-	-	-	--	XP_015627525.1 uncharacterized protein LOC4326743 [Oryza sativa Japonica Group]	-	GO:0005741//mitochondrial outer membrane	GO:0005524//ATP binding;GO:0016887//ATP hydrolysis activity	-
Os10g0422583	8	0	0	36	66	31	0.246	0	0	1.308	2.49	1.104	0.082	1.634	4.31664	1.95864e-05	0.000186856	--	-	-	-	--	BAT10909.1 Os10g0422583 [Oryza sativa Japonica Group]	-	-	-	-
Os07g0489000	4	3	16	148	128	130	0.367	0.296	1.484	15.432	13.982	13.261	0.715667	14.225	4.313	8.02945e-16	3.64125e-14	OsLTPG20	-	-	-	--	XP_015646255.1 non-specific lipid transfer protein-like 1 [Oryza sativa Japonica Group]	-	GO:0016020//membrane	GO:0008289//lipid binding	GO:0006869//lipid transport
Os03g0334300	0	0	1	7	6	4	0	0	0.098	0.775	0.695	0.433	0.0326667	0.634333	4.27935	0.0179132	0.0677742	--	-	-	-	--	BAS84068.1 Os03g0334300 [Oryza sativa Japonica Group]	-	GO:0009507//chloroplast	-	-
Os08g0544400	46	5	247	1745	1660	1750	0.808	0.099	4.229	33.419	33.287	32.773	1.712	33.1597	4.27567	0.000947627	0.0057384	OsABCG45	-	-	-	--	XP_015649925.1 ABC transporter G family member 45 isoform X1 [Oryza sativa Japonica Group]	-	GO:0016020//membrane	GO:0000166//nucleotide binding;GO:0005524//ATP binding;GO:0016887//ATP hydrolysis activity;GO:0140359//ABC-type transporter activity	GO:0055085//transmembrane transport
Os05g0531700	1	1	0	12	10	13	0.04	0.043	0	0.548	0.478	0.581	0.0276667	0.535667	4.27511	0.0016257	0.00912438	--	-	-	-	--	BAS95041.1 Os05g0531700 [Oryza sativa Japonica Group]	-	-	-	-
Os01g0859300	6	4	9	136	92	101	0.31	0.223	0.476	8.005	5.666	5.814	0.336333	6.495	4.27137	1.43562e-17	7.78627e-16	OsABI5-1	Environmental Information Processing	Signal transduction	K14432	bZIP	XP_015628684.1 bZIP transcription factor ABI5 homolog [Oryza sativa Japonica Group]	ko04075//Plant hormone signal transduction	GO:0005634//nucleus	GO:0003677//DNA binding;GO:0003700//DNA-binding transcription factor activity;GO:0005515//protein binding;GO:0042803//protein homodimerization activity;GO:0043565//sequence-specific DNA binding	GO:0006355//regulation of transcription, DNA-templated;GO:0009409//response to cold;GO:0009414//response to water deprivation;GO:0009651//response to salt stress;GO:0009737//response to abscisic acid;GO:0009738//abscisic acid-activated signaling pathway;GO:0009845//seed germination;GO:0010152//pollen maturation;GO:0045893//positive regulation of transcription, DNA-templated;GO:0090351//seedling d…
MSTRG.11705	8	0	2	58	53	46	0.518	0	0.147	4.774	4.12	3.591	0.221667	4.16167	4.2307	4.00982e-08	6.5939e-07	--	-	-	-	--	BAH91640.1 taxid=39947 Os02g0300301 [Oryza sativa Japonica Group]	-	GO:0005634//nucleus	GO:0003677//DNA binding	GO:0006355//regulation of transcription, DNA-templated;GO:0045122//aflatoxin biosynthetic process
Os10g0380800	2	0	2	27	23	15	0.088	0	0.089	1.354	1.209	0.736	0.059	1.09967	4.22021	4.26e-05	0.000376767	TYDC	-	-	-	--	XP_015613339.1 tyrosine decarboxylase-like [Oryza sativa Japonica Group]	-	GO:0005737//cytoplasm	GO:0016829//lyase activity;GO:0016830//carbon-carbon lyase activity;GO:0016831//carboxy-lyase activity;GO:0030170//pyridoxal phosphate binding	GO:0006520//cellular amino acid metabolic process;GO:0019752//carboxylic acid metabolic process;GO:1901564//organonitrogen compound metabolic process
Os11g0126900	229	123	264	3468	3414	3215	10.153	5.874	11.839	174.815	180.235	158.535	9.28867	171.195	4.20403	1.101e-47	3.15479e-45	NAC122	-	-	-	NAC	BAF27472.1 Os11g0126900 [Oryza sativa Japonica Group]	-	-	GO:0003677//DNA binding	GO:0006355//regulation of transcription, DNA-templated
Os08g0131100	2	1	2	27	37	29	0.067	0.045	0.083	1.022	1.474	1.077	0.065	1.191	4.19559	4.34616e-07	6.03191e-06	CYP703A3	-	-	-	--	XP_015648492.1 cytochrome P450 703A2 isoform X1 [Oryza sativa Japonica Group]	-	GO:0016020//membrane	GO:0004497//monooxygenase activity;GO:0005506//iron ion binding;GO:0016491//oxidoreductase activity;GO:0016705//oxidoreductase activity, acting on paired donors, with incorporation or reduction of molecular oxygen;GO:0016709//oxidoreductase activity, acting on paired donors, with incorporation or reduction of molecular oxygen, NAD(P)H as one donor, and incorporation of one atom of oxygen;GO:00200…	GO:0002933//lipid hydroxylation;GO:0009555//pollen development;GO:0010208//pollen wall assembly;GO:0010584//pollen exine formation;GO:0048653//anther development;GO:0051791//medium-chain fatty acid metabolic process;GO:0051792//medium-chain fatty acid biosynthetic process;GO:0080110//sporopollenin biosynthetic process
Os06g0498800	35	36	100	1009	903	883	3.263	3.617	9.43	106.952	100.267	91.56	5.43667	99.593	4.19525	1.78626e-26	1.79619e-24	OsMFT1	-	-	-	--	XP_015641734.1 protein MOTHER of FT and TFL1 homolog 1 [Oryza sativa Japonica Group]	-	-	-	-
Os05g0206000	1	0	0	8	3	5	0.133	0	0	1.212	0.476	0.741	0.0443333	0.809667	4.19086	0.0242656	0.0865589	OsCEP14	-	-	-	--	AAV44144.1 unknown protein [Oryza sativa Japonica Group]	-	-	-	-
Os02g0630650	0	0	1	5	8	3	0	0	0.034	0.19	0.318	0.111	0.0113333	0.206333	4.18633	0.0242656	0.0865589	--	-	-	-	--	BAS79900.1 Os02g0630650 [Oryza sativa Japonica Group]	-	-	-	-
Os05g0206100	1	3	1	30	30	23	0.098	0.315	0.099	3.328	3.486	2.496	0.170667	3.10333	4.18457	2.28306e-06	2.67353e-05	OsCEP11	-	-	-	--	AAV44145.1 hypothetical protein [Oryza sativa Japonica Group]	-	-	-	-
MSTRG.30264	11	7	7	129	140	135	0.554	0.38	0.357	7.392	8.403	7.567	0.430333	7.78733	4.1776	7.45282e-23	6.10924e-21	--	-	-	-	--	BAH94291.1 taxid=39947 Os08g0396100, partial [Oryza sativa Japonica Group]	-	-	GO:0005515//protein binding	-
Os07g0653300	4	1	1	34	28	34	0.138	0.037	0.035	1.337	1.154	1.308	0.07	1.26633	4.17716	5.91925e-07	7.93292e-06	--	-	-	-	--	BAT02974.1 Os07g0653300, partial [Oryza sativa Japonica Group]	-	-	-	-
Os04g0472200	0	0	5	29	22	29	0	0	0.318	2.072	1.647	2.027	0.106	1.91533	4.17546	4.68748e-05	0.000409873	OsFLA13	-	-	-	--	XP_015634625.1 fasciclin-like arabinogalactan protein 7 [Oryza sativa Japonica Group]	-	GO:0005886//plasma membrane;GO:0016020//membrane	-	GO:0009834//plant-type secondary cell wall biogenesis
Os01g0289100	0	0	1	6	4	6	0	0	0.143	0.963	0.673	0.942	0.0476667	0.859333	4.17217	0.0219278	0.0799551	--	-	-	-	--	XP_015645493.1 uncharacterized protein LOC107278289 [Oryza sativa Japonica Group]	-	-	-	-
Os01g0910800	2	2	1	25	30	26	0.246	0.265	0.124	3.495	4.393	3.555	0.211667	3.81433	4.17156	2.10658e-06	2.48938e-05	--	-	-	-	--	XP_015648552.1 protein S100-A9 [Oryza sativa Japonica Group]	-	-	-	-
Os05g0140800	0	0	1	7	3	6	0	0	0.054	0.424	0.19	0.355	0.018	0.323	4.16547	0.02361	0.0846492	Os05g0140800	-	-	-	--	XP_015638100.1 glucose and ribitol dehydrogenase homolog [Oryza sativa Japonica Group]	-	-	GO:0016491//oxidoreductase activity	-
Os01g0606900	9	22	18	310	235	248	0.543	1.431	1.099	21.275	16.894	16.649	1.02433	18.2727	4.15693	1.07206e-29	1.27151e-27	OsDjC10	-	-	-	--	XP_015632931.1 dnaJ homolog subfamily B member 7 [Oryza sativa Japonica Group]	-	GO:0005783//endoplasmic reticulum	-	-
Os12g0586100	212	250	293	3989	3770	4121	9.479	12.045	13.25	202.77	200.749	204.923	11.5913	202.814	4.12904	1.21578e-101	3.02814e-98	SAPK9	Environmental Information Processing;Environmental Information Processing	Signal transduction;Signal transduction	K14498;K14498	--	XP_015619839.1 serine/threonine-protein kinase SAPK9 [Oryza sativa Japonica Group]	ko04075//Plant hormone signal transduction;ko04016//MAPK signaling pathway - plant	GO:0005634//nucleus;GO:0005737//cytoplasm	GO:0000166//nucleotide binding;GO:0004672//protein kinase activity;GO:0004674//protein serine/threonine kinase activity;GO:0005515//protein binding;GO:0005524//ATP binding;GO:0016301//kinase activity;GO:0016740//transferase activity;GO:0106310//protein serine kinase activity	GO:0006468//protein phosphorylation;GO:0009738//abscisic acid-activated signaling pathway;GO:0016310//phosphorylation;GO:0035556//intracellular signal transduction
Os02g0215050	1	0	0	3	4	11	0.082	0.016	0	0.276	0.414	1.014	0.0326667	0.568	4.12	0.0186592	0.0700643	--	-	-	-	--	BAS77628.1 Os02g0215050 [Oryza sativa Japonica Group]	-	-	-	-
Os06g0215500	1	0	2	13	11	22	0.048	0	0.098	0.714	0.633	1.182	0.0486667	0.843	4.11453	0.000566841	0.00369142	OsOPR6	Metabolism;Metabolism;Metabolism	Global and overview maps;Global and overview maps;Lipid metabolism	K05894;K05894;K05894	--	XP_015641952.1 putative 12-oxophytodienoate reductase 6 [Oryza sativa Japonica Group]	ko01100//Metabolic pathways;ko01110//Biosynthesis of secondary metabolites;ko00592//alpha-Linolenic acid metabolism	-	GO:0010181//FMN binding;GO:0016491//oxidoreductase activity	GO:0006629//lipid metabolic process;GO:0006631//fatty acid metabolic process;GO:0006633//fatty acid biosynthetic process;GO:0009695//jasmonic acid biosynthetic process;GO:0031408//oxylipin biosynthetic process
Os03g0756500	1	0	7	35	43	44	0.059	0	0.415	2.331	3	2.867	0.158	2.73267	4.11231	1.10178e-06	1.39353e-05	VIP4	-	-	-	--	BAS86457.1 Os03g0756500, partial [Oryza sativa Japonica Group]	-	GO:0005634//nucleus;GO:0016593//Cdc73/Paf1 complex	GO:1990269//RNA polymerase II C-terminal domain phosphoserine binding	GO:0006368//transcription elongation from RNA polymerase II promoter;GO:0016570//histone modification;GO:0032968//positive regulation of transcription elongation from RNA polymerase II promoter
Os12g0147000	1	0	0	7	5	3	0.064	0	0	0.509	0.381	0.213	0.0213333	0.367667	4.10722	0.0292075	0.100001	AHL1	-	-	-	--	XP_025878068.1 AT-hook motif nuclear-localized protein 7 [Oryza sativa Japonica Group]	-	GO:0005634//nucleus	GO:0003677//DNA binding;GO:0003680//minor groove of adenine-thymine-rich DNA binding	-
Os11g0493100	1	0	0	5	6	4	0.131	0	0	0.743	0.933	0.581	0.0436667	0.752333	4.10677	0.0272763	0.0949049	RGA3	-	-	-	--	BAT14103.1 Os11g0493100 [Oryza sativa Japonica Group]	-	-	GO:0043531//ADP binding	GO:0006952//defense response;GO:0050832//defense response to fungus
Os08g0535200	66	63	37	825	825	893	3.19	3.281	1.809	45.339	47.495	48.009	2.76	46.9477	4.08831	1.26254e-54	4.92529e-52	xa13	-	-	-	--	XP_015648423.1 bidirectional sugar transporter SWEET11 [Oryza sativa Japonica Group]	-	GO:0005886//plasma membrane;GO:0016020//membrane	GO:0005515//protein binding;GO:0008515//sucrose transmembrane transporter activity;GO:0051119//sugar transmembrane transporter activity	GO:0006825//copper ion transport;GO:0006952//defense response;GO:0008643//carbohydrate transport;GO:0015770//sucrose transport;GO:0034219//carbohydrate transmembrane transport
Os01g0866000	3	0	0	17	17	10	0.235	0	0	1.515	1.594	0.872	0.0783333	1.327	4.0824	0.0013172	0.00761871	ATL44	-	-	-	--	XP_015642810.1 RING-H2 finger protein ATL72 [Oryza sativa Japonica Group]	-	GO:0016020//membrane	GO:0016740//transferase activity	GO:0016567//protein ubiquitination
Os09g0278000	0	1	0	8	3	5	0	0.142	0	1.194	0.469	0.73	0.0473333	0.797667	4.07486	0.0242656	0.0865589	--	-	-	-	--	XP_015611390.1 uncharacterized protein LOC4346597 [Oryza sativa Japonica Group]	-	-	-	GO:0009793//embryo development ending in seed dormancy
Os08g0170700	1	0	0	4	3	8	0.025	0	0	0.112	0.088	0.22	0.00833333	0.14	4.07039	0.0305551	0.103705	RGA5	-	-	-	--	BAT04018.1 Os08g0170700, partial [Oryza sativa Japonica Group]	-	-	GO:0005524//ATP binding;GO:0043531//ADP binding	GO:0006952//defense response;GO:0051707//response to other organism;GO:0098542//defense response to other organism
Os01g0733200	21	48	89	795	792	767	1.398	3.443	5.992	60.159	62.781	56.777	3.611	59.9057	4.05222	3.85949e-22	3.03316e-20	OsHsfC1b	-	-	-	HSF	XP_015633152.1 heat stress transcription factor C-1b [Oryza sativa Japonica Group]	-	GO:0005634//nucleus	GO:0000978//RNA polymerase II cis-regulatory region sequence-specific DNA binding;GO:0003677//DNA binding;GO:0003700//DNA-binding transcription factor activity;GO:0043565//sequence-specific DNA binding	GO:0006355//regulation of transcription, DNA-templated;GO:0006357//regulation of transcription by RNA polymerase II;GO:0006970//response to osmotic stress;GO:0009737//response to abscisic acid;GO:0034605//cellular response to heat
Os01g0654400	63	24	42	525	598	766	9.687	3.983	6.526	91.701	109.489	130.845	6.732	110.678	4.03919	3.90873e-30	4.72242e-28	--	-	-	-	--	XP_015612430.1 uncharacterized protein LOC4324175 [Oryza sativa Japonica Group]	-	-	-	-
Os06g0561800	1	3	7	45	56	61	0.02	0.064	0.14	1.014	1.321	1.344	0.0746667	1.22633	4.03774	1.37535e-09	2.93557e-08	OsABCC11	Environmental Information Processing	Membrane transport	K05665	--	BAS98254.1 Os06g0561800 [Oryza sativa Japonica Group]	ko02010//ABC transporters	GO:0016020//membrane	GO:0005524//ATP binding;GO:0042626//ATPase-coupled transmembrane transporter activity;GO:0140359//ABC-type transporter activity	GO:0055085//transmembrane transport
Os05g0465800	4	4	5	64	62	65	0.099	0.107	0.126	1.806	1.832	1.794	0.110667	1.81067	4.03223	1.1926e-12	3.7747e-11	rbohD	-	-	-	--	XP_015638046.1 putative respiratory burst oxidase homolog protein H [Oryza sativa Japonica Group]	-	GO:0005886//plasma membrane;GO:0016020//membrane	GO:0000293//ferric-chelate reductase activity;GO:0004601//peroxidase activity;GO:0005509//calcium ion binding;GO:0016174//NAD(P)H oxidase H2O2-forming activity;GO:0016491//oxidoreductase activity;GO:0050664//oxidoreductase activity, acting on NAD(P)H, oxygen as acceptor	GO:0098869//cellular oxidant detoxification
Os01g0859100	8	0	4	64	56	51	0.337	0	0.17	3.063	2.807	2.387	0.169	2.75233	4.02556	7.41325e-09	1.40617e-07	WIP4	-	-	-	C2H2	XP_015625834.1 protein TRANSPARENT TESTA 1 [Oryza sativa Japonica Group]	-	GO:0005634//nucleus;GO:0110165//cellular anatomical entity	GO:0003700//DNA-binding transcription factor activity	GO:0006355//regulation of transcription, DNA-templated;GO:0010468//regulation of gene expression;GO:0048856//anatomical structure development
Os06g0695700	8	3	11	119	101	97	0.255	0.103	0.355	4.314	3.836	3.44	0.237667	3.86333	4.02283	2.48665e-16	1.17815e-14	--	-	-	-	--	XP_015641874.1 proteoglycan 4 [Oryza sativa Japonica Group]	-	-	GO:0005516//calmodulin binding	-
Os05g0202800	1	0	0	4	7	3	0.11	0	0	0.5	0.916	0.367	0.0366667	0.594333	4.01873	0.0367798	0.12022	MTd	-	-	-	--	BAS92728.1 Os05g0202800, partial [Oryza sativa Japonica Group]	-	-	GO:0005507//copper ion binding;GO:0008270//zinc ion binding	GO:0006878//cellular copper ion homeostasis
MSTRG.1623	1	0	1	12	9	7	0.093	0	0.094	1.274	1.001	0.727	0.0623333	1.00067	4.00481	0.00546475	0.0254924	--	-	-	-	--	EEE54600.1 taxid=39947 hypothetical protein OsJ_01823 [Oryza sativa Japonica Group]	-	-	-	-
Os10g0551800	12	2	8	98	92	119	1.403	0.252	0.946	13.022	12.806	15.468	0.867	13.7653	3.98886	2.87904e-14	1.11508e-12	RCc2	-	-	-	--	XP_015613385.1 cortical cell-delineating protein [Oryza sativa Japonica Group]	-	-	-	-
Os02g0493087	4	0	0	17	22	18	0.202	0	0	0.942	1.285	0.962	0.0673333	1.063	3.98068	0.000385868	0.00264418	--	-	-	-	--	BAS78757.1 Os02g0493087, partial [Oryza sativa Japonica Group]	-	-	-	-
Os05g0247800	8	5	80	415	467	409	0.509	0.343	5.152	30.039	35.411	28.961	2.00133	31.4703	3.97496	0.000668579	0.00425267	OsXIP	Metabolism;Metabolism	Global and overview maps;Carbohydrate metabolism	K01183;K01183	--	XP_015638416.1 xylanase inhibitor protein 2-like [Oryza sativa Japonica Group]	ko01100//Metabolic pathways;ko00520//Amino sugar and nucleotide sugar metabolism	GO:0005576//extracellular region	GO:0004568//chitinase activity;GO:0004857//enzyme inhibitor activity	GO:0005975//carbohydrate metabolic process;GO:0006952//defense response;GO:0050832//defense response to fungus
MSTRG.7004	1	1	0	11	12	5	0.095	0.102	0	1.189	1.358	0.529	0.0656667	1.02533	3.96479	0.00628485	0.0286052	At4g13960	-	-	-	--	ABA91952.1 taxid=39947 retrotransposon protein, putative, unclassified [Oryza sativa Japonica Group]	-	-	GO:0005515//protein binding	-
Os09g0368200	35	16	37	402	375	439	1.657	0.816	1.772	21.629	21.13	23.108	1.415	21.9557	3.95572	1.57096e-33	2.35491e-31	PAOb	Metabolism;Metabolism;Metabolism	Global and overview maps;Amino acid metabolism;Metabolism of other amino acids	K13366;K13366;K13366	--	XP_015611019.1 polyamine oxidase [Oryza sativa Japonica Group]	ko01100//Metabolic pathways;ko00330//Arginine and proline metabolism;ko00410//beta-Alanine metabolism	GO:0005576//extracellular region;GO:0048046//apoplast;GO:0110165//cellular anatomical entity	GO:0016491//oxidoreductase activity;GO:0016647//oxidoreductase activity, acting on the CH-NH group of donors, oxygen as acceptor;GO:0046592//polyamine oxidase activity;GO:0050660//flavin adenine dinucleotide binding	GO:0006598//polyamine catabolic process;GO:0046208//spermine catabolic process
Os03g0130300	24	4	21	184	210	277	3.269	0.587	2.893	28.494	34.067	41.963	2.24967	34.8413	3.95302	1.05947e-15	4.74474e-14	DEFL8	-	-	-	--	XP_015628800.1 defensin-like protein [Oryza sativa Japonica Group]	-	-	-	GO:0006952//defense response
Os10g0191300	46	4	39	374	388	449	4.83	0.453	4.141	44.641	48.514	52.427	3.14133	48.5273	3.94935	4.67883e-12	1.38226e-10	OsPR1#101	Environmental Information Processing;Organismal Systems;Environmental Information Processing	Signal transduction;Environmental adaptation;Signal transduction	K13449;K13449;K13449	--	XP_015613013.1 pathogenesis-related protein PRB1-2 [Oryza sativa Japonica Group]	ko04075//Plant hormone signal transduction;ko04626//Plant-pathogen interaction;ko04016//MAPK signaling pathway - plant	GO:0005576//extracellular region;GO:0005615//extracellular space	-	GO:0009607//response to biotic stimulus
Os08g0480200	7	9	16	164	146	132	0.359	0.497	0.829	9.555	8.911	7.523	0.561667	8.663	3.94708	3.87905e-21	2.90069e-19	2ODD19	-	-	-	--	XP_015648666.1 flavanone 3-dioxygenase 2-like [Oryza sativa Japonica Group]	-	GO:0005737//cytoplasm	GO:0016491//oxidoreductase activity;GO:0031418//L-ascorbic acid binding;GO:0046872//metal ion binding;GO:0051213//dioxygenase activity	-
Os01g0947000	5	1	4	39	48	47	0.17	0.037	0.137	1.506	1.942	1.776	0.114667	1.74133	3.92467	9.93153e-09	1.8292e-07	BANGLUC	-	-	-	--	XP_015651086.1 uncharacterized protein LOC4325834 [Oryza sativa Japonica Group]	-	GO:0005886//plasma membrane	GO:0004553//hydrolase activity, hydrolyzing O-glycosyl compounds;GO:0016787//hydrolase activity;GO:0016798//hydrolase activity, acting on glycosyl bonds	GO:0005975//carbohydrate metabolic process;GO:0008152//metabolic process
MSTRG.610	2	0	2	20	20	13	0.073	0	0.074	0.831	0.87	0.528	0.049	0.743	3.92251	0.000230128	0.00167784	--	-	-	-	--	BAH90937.1 taxid=39947 Os01g0181900 [Oryza sativa Japonica Group]	-	-	-	-
Os04g0589800	81	32	70	915	784	754	8.372	3.564	7.318	107.521	96.508	86.675	6.418	96.9013	3.91632	5.619e-32	7.84213e-30	OsLEA1	-	-	-	--	XP_015635734.1 late embryogenesis abundant protein 18 [Oryza sativa Japonica Group]	-	-	-	GO:0009793//embryo development ending in seed dormancy
Os01g0644200	14	0	1	48	70	78	1.763	0	0.127	6.871	10.497	10.923	0.63	9.43033	3.90389	1.54753e-05	0.000151246	--	-	-	-	--	XP_015642956.1 uncharacterized protein LOC4325912 [Oryza sativa Japonica Group]	-	GO:0016020//membrane	-	-
Os02g0629101	0	1	0	3	5	6	0	0.177	0	0.562	0.981	1.099	0.059	0.880667	3.89981	0.0356316	0.117224	--	-	-	-	--	BAD23732.1 hypothetical protein [Oryza sativa Japonica Group]	-	-	-	-
Os01g0303300	3	2	5	38	41	54	0.254	0.183	0.429	3.664	4.142	5.094	0.288667	4.3	3.89686	9.12869e-09	1.69289e-07	OEP162	-	-	-	--	BAB20636.1 putative stress-inducible membrane pore protein [Oryza sativa Japonica Group]	-	GO:0009707//chloroplast outer membrane;GO:0016020//membrane	GO:0015171//amino acid transmembrane transporter activity;GO:0022857//transmembrane transporter activity	GO:0003333//amino acid transmembrane transport;GO:0055085//transmembrane transport
Os11g0181200	34	21	16	328	280	339	4.038	2.688	1.922	44.29	39.606	44.78	2.88267	42.892	3.89523	1.6201e-31	2.17665e-29	--	-	-	-	--	XP_025877141.1 uncharacterized protein LOC112936899 [Oryza sativa Japonica Group]	-	-	-	-
Os02g0763800	2	0	3	14	26	25	0.107	0	0.163	0.853	1.659	1.489	0.09	1.33367	3.88933	8.56106e-05	0.000699997	FUT1	-	-	-	--	BAS81051.1 Os02g0763800, partial [Oryza sativa Japonica Group]	-	GO:0005794//Golgi apparatus;GO:0016020//membrane;GO:0032580//Golgi cisterna membrane	GO:0008107//galactoside 2-alpha-L-fucosyltransferase activity;GO:0008417//fucosyltransferase activity;GO:0016740//transferase activity;GO:0016757//glycosyltransferase activity	GO:0009969//xyloglucan biosynthetic process;GO:0042546//cell wall biogenesis;GO:0071555//cell wall organization
Os03g0361600	1	0	0	5	3	5	0.045	0	0	0.255	0.16	0.25	0.015	0.221667	3.88536	0.0440698	0.138335	OsTPS12	-	-	-	--	BAS84288.1 Os03g0361600, partial [Oryza sativa Japonica Group]	-	-	GO:0000287//magnesium ion binding;GO:0010333//terpene synthase activity;GO:0016829//lyase activity;GO:0046872//metal ion binding	GO:0016102//diterpenoid biosynthetic process
Os11g0599101	4	0	4	28	42	33	0.098	0	0.099	0.781	1.227	0.899	0.0656667	0.969	3.88326	1.45122e-06	1.78598e-05	--	-	-	-	--	BAT14739.1 Os11g0599101 [Oryza sativa Japonica Group]	-	-	-	-
Os03g0712800	4	4	9	88	78	57	0.196	0.211	0.446	4.904	4.553	3.107	0.284333	4.188	3.88061	3.5764e-12	1.07222e-10	OsGS1	Metabolism;Metabolism;Metabolism;Metabolism;Metabolism;Metabolism	Global and overview maps;Global and overview maps;Carbohydrate metabolism;Amino acid metabolism;Energy metabolism;Amino acid metabolism	K01915;K01915;K01915;K01915;K01915;K01915	--	XP_015628694.1 glutamine synthetase cytosolic isozyme 1-3 [Oryza sativa Japonica Group]	ko01100//Metabolic pathways;ko01230//Biosynthesis of amino acids;ko00630//Glyoxylate and dicarboxylate metabolism;ko00250//Alanine, aspartate and glutamate metabolism;ko00910//Nitrogen metabolism;ko00220//Arginine biosynthesis	GO:0005737//cytoplasm	GO:0000166//nucleotide binding;GO:0003824//catalytic activity;GO:0004356//glutamate-ammonia ligase activity;GO:0005524//ATP binding;GO:0016874//ligase activity	GO:0006542//glutamine biosynthetic process;GO:0006807//nitrogen compound metabolic process;GO:0009399//nitrogen fixation
Os05g0142400	209	321	386	3484	3684	4980	21.695	35.903	40.525	411.142	455.414	574.899	32.7077	480.485	3.87679	3.36556e-43	8.13234e-41	--	-	-	-	--	AAS98438.1 unknown protein [Oryza sativa Japonica Group]	-	-	-	-
Os07g0553800	0	0	1	5	3	5	0	0	0.07	0.394	0.247	0.385	0.0233333	0.342	3.87353	0.0440698	0.138335	--	-	-	-	--	BAT02074.1 Os07g0553800 [Oryza sativa Japonica Group]	-	GO:0016020//membrane	-	-
Os07g0418700	13	22	30	428	249	178	0.876	1.597	2.044	32.774	19.974	13.334	1.50567	22.0273	3.87082	7.13979e-18	4.00657e-16	OsRePRP2.1	-	-	-	--	XP_015645382.1 protein TsetseEP [Oryza sativa Japonica Group]	-	-	-	-
Os03g0161450	3	0	0	29	6	0	0.394	0	0	4.65	1.049	0	0.131333	1.89967	3.85444	0.0495295	0.15158	--	-	-	-	--	BAS82418.1 Os03g0161450, partial [Oryza sativa Japonica Group]	-	-	-	-
Os04g0223500	39	6	34	408	310	299	1.678	0.431	1.552	21.652	15.466	15.832	1.22033	17.65	3.85432	1.47514e-14	5.88223e-13	FMO1	Metabolism	Metabolism of other amino acids	K00485	--	XP_015633535.1 probable flavin-containing monooxygenase 1 [Oryza sativa Japonica Group]	ko00430//Taurine and hypotaurine metabolism	-	GO:0004497//monooxygenase activity;GO:0004499//N,N-dimethylaniline monooxygenase activity;GO:0016491//oxidoreductase activity;GO:0050660//flavin adenine dinucleotide binding;GO:0050661//NADP binding	-
Os01g0656200	54	33	46	584	534	592	2.597	1.713	2.242	31.991	30.658	31.743	2.184	31.464	3.84866	1.60504e-49	5.0456e-47	OsPP2C08	Environmental Information Processing;Environmental Information Processing	Signal transduction;Signal transduction	K14497;K14497	--	XP_015614087.1 probable protein phosphatase 2C 8 [Oryza sativa Japonica Group]	ko04075//Plant hormone signal transduction;ko04016//MAPK signaling pathway - plant	GO:0005634//nucleus	GO:0004721//phosphoprotein phosphatase activity;GO:0004722//protein serine/threonine phosphatase activity;GO:0016787//hydrolase activity;GO:0017018//myosin phosphatase activity;GO:0043169//cation binding;GO:0046872//metal ion binding	GO:0006470//protein dephosphorylation;GO:0035970//peptidyl-threonine dephosphorylation
Os09g0109600	73	12	37	481	502	566	8.857	1.569	4.541	66.348	72.537	76.374	4.989	71.753	3.84622	4.19714e-15	1.78345e-13	OsDSSR1	-	-	-	--	XP_015612568.1 uncharacterized protein LOC4346387 [Oryza sativa Japonica Group]	-	-	-	-
Os04g0607150	1	0	8	31	36	47	0.067	0	0.54	2.352	2.861	3.489	0.202333	2.90067	3.84158	1.48286e-05	0.00014576	--	-	-	-	--	BAS90901.1 Os04g0607150 [Oryza sativa Japonica Group]	-	GO:0016020//membrane	-	-
Os06g0573500	0	6	7	47	54	68	0	0.118	0.13	0.978	1.178	1.385	0.0826667	1.18033	3.83574	1.68051e-08	2.95886e-07	--	-	-	-	--	BAS98329.1 Os06g0573500, partial [Oryza sativa Japonica Group]	-	-	-	-
Os01g0754700	5	1	3	41	31	42	0.143	0.031	0.087	1.332	1.055	1.335	0.087	1.24067	3.83396	1.52763e-07	2.29315e-06	At3g58590	-	-	-	--	XP_015631941.1 pentatricopeptide repeat-containing protein At3g58590 [Oryza sativa Japonica Group]	-	-	GO:0003723//RNA binding	GO:0009451//RNA modification
Os03g0235200	1	2	2	21	26	17	0.033	0.07	0.066	0.779	1.011	0.617	0.0563333	0.802333	3.83214	3.65877e-05	0.000328255	PCMP-H5	-	-	-	--	XP_015629766.1 pentatricopeptide repeat-containing protein At4g37170 [Oryza sativa Japonica Group]	-	GO:0043231//intracellular membrane-bounded organelle	GO:0003723//RNA binding;GO:0008270//zinc ion binding	GO:0009451//RNA modification
MSTRG.28917	14	23	4	167	183	182	0.584	1.033	0.169	7.914	9.085	8.438	0.595333	8.479	3.83212	2.1475e-16	1.03319e-14	--	-	-	-	--	KAF2924512.1 taxid=39947 hypothetical protein DAI22_07g273750 [Oryza sativa Japonica Group]	-	-	-	-
Os01g0966900	2	0	0	6	6	13	0.084	0	0	0.285	0.299	0.605	0.028	0.396333	3.82322	0.0143633	0.0567575	PLT5	-	-	-	--	BAS76389.1 Os01g0966900 [Oryza sativa Japonica Group]	-	GO:0016020//membrane	GO:0015144//carbohydrate transmembrane transporter activity;GO:0015293//symporter activity;GO:0022857//transmembrane transporter activity	GO:0008643//carbohydrate transport;GO:0034219//carbohydrate transmembrane transport;GO:0055085//transmembrane transport
Os10g0198900	0	0	2	7	7	11	0	0	0.128	0.505	0.529	0.777	0.0426667	0.603667	3.82257	0.0126119	0.0509942	OsEnS-134	-	-	-	--	BAT10227.1 Os10g0198900 [Oryza sativa Japonica Group]	-	GO:0005886//plasma membrane;GO:0016020//membrane;GO:0110165//cellular anatomical entity	GO:0022857//transmembrane transporter activity	GO:0055085//transmembrane transport
Os06g0242000	2	0	1	10	14	13	0.068	0	0.035	0.389	0.571	0.495	0.0343333	0.485	3.8203	0.00186466	0.0102488	AAMT3	-	-	-	--	XP_015642077.1 anthranilate O-methyltransferase 2 [Oryza sativa Japonica Group]	-	-	GO:0008168//methyltransferase activity;GO:0008757//S-adenosylmethionine-dependent methyltransferase activity	GO:0032259//methylation
Os06g0110200	4	0	2	32	19	23	0.529	0	0.268	4.812	2.993	3.384	0.265667	3.72967	3.81136	4.01374e-05	0.000357459	OsLEA2	-	-	-	--	XP_015642559.1 late embryogenesis abundant protein 6 [Oryza sativa Japonica Group]	-	-	-	GO:0009793//embryo development ending in seed dormancy
Os01g0182600	1262	2584	5123	38869	35751	37083	21.9	48.302	90.208	771.31	743.18	719.743	53.47	744.744	3.79994	3.29612e-19	2.10088e-17	GI	Organismal Systems	Environmental adaptation	K12124	--	XP_015649578.1 protein GIGANTEA [Oryza sativa Japonica Group]	ko04712//Circadian rhythm - plant	GO:0005634//nucleus	-	GO:0009908//flower development;GO:0030154//cell differentiation;GO:0042752//regulation of circadian rhythm;GO:0048511//rhythmic process;GO:0048586//regulation of long-day photoperiodism, flowering;GO:2000028//regulation of photoperiodism, flowering
Os06g0651900	0	1	0	3	6	4	0	0.093	0	0.294	0.616	0.384	0.031	0.431333	3.79846	0.0448251	0.140178	OsRCI2-9	-	-	-	--	XP_015643996.1 hydrophobic protein LTI6A-like [Oryza sativa Japonica Group]	-	GO:0016020//membrane	-	-
Os03g0300600	45	44	83	809	705	632	3.168	3.338	5.91	64.632	58.809	49.145	4.13867	57.5287	3.79704	9.92618e-36	1.6567e-33	OsDjC28	-	-	-	--	XP_015628525.1 uncharacterized protein LOC4332570 [Oryza sativa Japonica Group]	-	GO:0005783//endoplasmic reticulum	-	-
Os11g0547000	16	13	97	569	485	476	0.535	0.469	2.989	20.788	17.977	16.369	1.331	18.378	3.7874	4.30611e-05	0.000380119	FKF1	Organismal Systems	Environmental adaptation	K12116	--	XP_015617056.1 adagio-like protein 3 isoform X1 [Oryza sativa Japonica Group]	ko04712//Circadian rhythm - plant	GO:0005634//nucleus;GO:0005829//cytosol;GO:0019005//SCF ubiquitin ligase complex	GO:0009881//photoreceptor activity	GO:0006355//regulation of transcription, DNA-templated;GO:0007623//circadian rhythm;GO:0009637//response to blue light;GO:0009911//positive regulation of flower development;GO:0010468//regulation of gene expression;GO:0016567//protein ubiquitination;GO:0048511//rhythmic process;GO:0050896//response to stimulus;GO:2001007//negative regulation of cellulose biosynthetic process
Os11g0201299	8	0	3	45	50	37	0.341	0	0.129	2.18	2.537	1.753	0.156667	2.15667	3.78303	9.04772e-07	1.16576e-05	Os_F0390	-	-	-	--	BAT13083.1 Os11g0201299 [Oryza sativa Japonica Group]	-	-	GO:0005515//protein binding	-
Os04g0667200	1	4	7	39	51	58	0.054	0.229	0.377	2.376	3.23	3.449	0.22	3.01833	3.77818	1.64206e-08	2.89746e-07	OsF3H-3	-	-	-	--	XP_015633792.1 flavanone 3-dioxygenase 3-like [Oryza sativa Japonica Group]	-	-	GO:0016491//oxidoreductase activity;GO:0031418//L-ascorbic acid binding;GO:0045486//naringenin 3-dioxygenase activity;GO:0046872//metal ion binding;GO:0051213//dioxygenase activity	GO:0009813//flavonoid biosynthetic process
Os08g0539200	1	0	3	16	17	15	0.075	0	0.228	1.366	1.52	1.253	0.101	1.37967	3.77189	0.000546313	0.00357861	--	-	-	-	--	XP_015650653.1 uncharacterized protein LOC4346179 [Oryza sativa Japonica Group]	-	-	-	-
Os04g0486950	535	158	462	5317	4370	4270	19.163	6.098	16.737	216.511	186.409	170.094	13.9993	191.005	3.77018	3.55447e-21	2.66412e-19	MS	Metabolism;Metabolism;Metabolism;Metabolism;Metabolism	Global and overview maps;Global and overview maps;Global and overview maps;Carbohydrate metabolism;Carbohydrate metabolism	K01638;K01638;K01638;K01638;K01638	--	XP_015635902.1 malate synthase [Oryza sativa Japonica Group]	ko01100//Metabolic pathways;ko01110//Biosynthesis of secondary metabolites;ko01200//Carbon metabolism;ko00620//Pyruvate metabolism;ko00630//Glyoxylate and dicarboxylate metabolism	GO:0005737//cytoplasm;GO:0005777//peroxisome;GO:0009514//glyoxysome	GO:0003824//catalytic activity;GO:0004474//malate synthase activity;GO:0016740//transferase activity	GO:0006097//glyoxylate cycle;GO:0006099//tricarboxylic acid cycle
Os01g0124200	1566	276	3476	22076	20769	21124	108.37	20.58	243.291	1736.75	1711.61	1625.7	124.08	1691.35	3.76883	5.84358e-05	0.000496556	RBBI3-1	-	-	-	--	XP_015613520.1 Bowman-Birk type bran trypsin inhibitor [Oryza sativa Japonica Group]	-	GO:0005576//extracellular region	GO:0004867//serine-type endopeptidase inhibitor activity;GO:0030414//peptidase inhibitor activity	GO:0010466//negative regulation of peptidase activity
Os03g0702100	0	0	4	13	4	25	0	0	0.154	0.63	0.204	1.227	0.0513333	0.687	3.74234	0.0106091	0.0442216	--	-	-	-	--	BAF12922.1 Os03g0702100 [Oryza sativa Japonica Group]	-	-	-	-
Os01g0149500	9	6	9	85	100	97	0.134	0.096	0.135	1.434	1.768	1.601	0.121667	1.601	3.71797	4.27556e-16	1.99479e-14	PIT	-	-	-	--	XP_015644979.1 putative disease resistance protein RGA1 [Oryza sativa Japonica Group]	-	-	GO:0005524//ATP binding;GO:0043531//ADP binding	GO:0006952//defense response;GO:0051707//response to other organism
Os02g0824100	0	0	2	9	6	8	0	0	0.093	0.47	0.328	0.409	0.031	0.402333	3.69805	0.0174031	0.0662077	CYP714C3	-	-	-	--	XP_015625090.1 cytochrome P450 714C3-like [Oryza sativa Japonica Group]	-	GO:0016020//membrane	GO:0004497//monooxygenase activity;GO:0005506//iron ion binding;GO:0016491//oxidoreductase activity;GO:0016705//oxidoreductase activity, acting on paired donors, with incorporation or reduction of molecular oxygen;GO:0020037//heme binding;GO:0046872//metal ion binding	-
Os01g0962100	129	82	126	1279	1267	1342	6.672	4.57	6.591	75.2	78.037	77.188	5.94433	76.8083	3.69168	1.05393e-55	4.213e-53	--	-	-	-	--	BAD87230.1 unknown protein [Oryza sativa Japonica Group]	-	GO:0016020//membrane	-	-
Os02g0630475	18	15	22	211	160	269	1.25	1.105	1.489	16.33	12.915	20.301	1.28133	16.5153	3.68809	5.07663e-23	4.24745e-21	--	-	-	-	--	BAS79899.1 Os02g0630475, partial [Oryza sativa Japonica Group]	-	-	-	-
Os03g0654700	15	2	14	115	119	117	0.737	0.106	0.696	6.426	6.966	6.396	0.513	6.596	3.68456	1.61899e-12	5.05996e-11	OsEnS-50	-	-	-	--	XP_015628888.1 plant cysteine oxidase 3 [Oryza sativa Japonica Group]	-	-	GO:0016702//oxidoreductase activity, acting on single donors with incorporation of molecular oxygen, incorporation of two atoms of oxygen;GO:0017172//cysteine dioxygenase activity;GO:0046872//metal ion binding	GO:0018171//peptidyl-cysteine oxidation;GO:0070483//detection of hypoxia
Os05g0572900	7	2	3	41	55	40	0.189	0.058	0.082	1.259	1.769	1.202	0.109667	1.41	3.6845	3.29879e-08	5.50291e-07	EMB2744	-	-	-	--	XP_015638111.1 pentatricopeptide repeat-containing protein At5g39680 [Oryza sativa Japonica Group]	-	-	GO:0003723//RNA binding;GO:0008270//zinc ion binding	GO:0009451//RNA modification
Os05g0142200	36	28	28	432	343	281	4.022	3.37	3.164	54.865	45.633	34.912	3.51867	45.1367	3.6812	5.66539e-32	7.87295e-30	--	-	-	-	--	XP_015638773.1 uncharacterized protein LOC4337768 [Oryza sativa Japonica Group]	-	-	-	-
Os03g0860100	13	2	8	77	86	97	1.039	0.172	0.647	6.996	8.185	8.621	0.619333	7.934	3.67926	1.97746e-11	5.42612e-10	OsERF#083	Environmental Information Processing;Environmental Information Processing	Signal transduction;Signal transduction	K14516;K14516	ERF	XP_015629379.1 ethylene-responsive transcription factor 15 [Oryza sativa Japonica Group]	ko04075//Plant hormone signal transduction;ko04016//MAPK signaling pathway - plant	GO:0005634//nucleus	GO:0003677//DNA binding;GO:0003700//DNA-binding transcription factor activity	GO:0006355//regulation of transcription, DNA-templated;GO:0009873//ethylene-activated signaling pathway
Os07g0591700	0	0	3	14	7	13	0	0	0.279	1.462	0.766	1.328	0.093	1.18533	3.67192	0.00666509	0.0301115	--	-	-	-	--	XP_015646326.1 uncharacterized protein LOC4343779 isoform X1 [Oryza sativa Japonica Group]	-	GO:0016020//membrane	-	-
Os01g0300000	2	2	0	16	17	13	0.183	0.198	0	1.668	1.857	1.326	0.127	1.617	3.67042	0.000630539	0.00404923	--	-	-	-	--	XP_015644590.1 Werner Syndrome-like exonuclease [Oryza sativa Japonica Group]	-	GO:0005634//nucleus;GO:0005737//cytoplasm	GO:0003676//nucleic acid binding;GO:0008408//3'-5' exonuclease activity	GO:0006139//nucleobase-containing compound metabolic process
Os12g0123700	185	193	307	2771	2498	2547	6.971	7.837	11.699	118.677	112.105	106.712	8.83567	112.498	3.67042	6.95023e-49	2.12303e-46	NAC131	-	-	-	NAC	XP_015620532.1 NAC transcription factor 29 [Oryza sativa Japonica Group]	-	-	GO:0003677//DNA binding	GO:0006355//regulation of transcription, DNA-templated
Os11g0547800	4	2	0	26	18	24	0.314	0.169	0	2.322	1.684	2.097	0.161	2.03433	3.65942	7.93002e-05	0.000653515	--	-	-	-	--	BAT14391.1 Os11g0547800 [Oryza sativa Japonica Group]	-	-	-	-
Os09g0327200	7	3	2	51	46	37	0.226	0.104	0.065	1.873	1.77	1.33	0.131667	1.65767	3.65419	3.83353e-08	6.32797e-07	PCMP-H24	-	-	-	--	EAZ08632.1 hypothetical protein OsI_30906 [Oryza sativa Indica Group]	-	GO:0043231//intracellular membrane-bounded organelle	GO:0003723//RNA binding;GO:0008270//zinc ion binding	GO:0009451//RNA modification;GO:0010214//seed coat development;GO:0140547//acquisition of seed longevity
Os11g0427700	2	0	3	17	23	15	0.076	0	0.116	0.737	1.044	0.636	0.064	0.805667	3.65404	0.000302321	0.00213917	AZG2	-	-	-	--	XP_015615101.1 adenine/guanine permease AZG2 [Oryza sativa Japonica Group]	-	GO:0005886//plasma membrane;GO:0016020//membrane	GO:0005345//purine nucleobase transmembrane transporter activity;GO:0015205//nucleobase transmembrane transporter activity;GO:0022857//transmembrane transporter activity	GO:0015853//adenine transport;GO:0015854//guanine transport;GO:0055085//transmembrane transport;GO:1904823//purine nucleobase transmembrane transport
Os05g0349400	0	1	1	7	6	10	0	0.138	0.13	1.021	0.917	1.427	0.0893333	1.12167	3.6503	0.0130483	0.0524637	--	-	-	-	--	BAS93523.1 Os05g0349400, partial [Oryza sativa Japonica Group]	-	-	-	-
MSTRG.21566	20	21	27	239	250	271	1.265	1.48	1.755	17.595	19.286	19.488	1.5	18.7897	3.64691	5.90096e-33	8.60664e-31	--	-	-	-	--	ABB47777.2 taxid=39947 expressed protein [Oryza sativa Japonica Group]	-	-	-	-
Os04g0577375	3	0	0	12	2	16	0.552	0	0	2.81	0.385	3.575	0.184	2.25667	3.61642	0.0243937	0.0869106	--	-	-	-	--	BAS90618.1 Os04g0577375 [Oryza sativa Japonica Group]	-	GO:0016020//membrane	-	-
Os08g0369800	8	3	14	74	90	108	0.279	0.113	0.493	2.929	3.731	4.182	0.295	3.614	3.61481	1.23148e-11	3.47034e-10	OsCCD8d	-	-	-	--	BAT05164.1 Os08g0369800, partial [Oryza sativa Japonica Group]	-	-	GO:0016702//oxidoreductase activity, acting on single donors with incorporation of molecular oxygen, incorporation of two atoms of oxygen;GO:0046872//metal ion binding;GO:0051213//dioxygenase activity	-
Os03g0437100	1	1	1	11	10	12	0.091	0.098	0.092	1.138	1.084	1.215	0.0936667	1.14567	3.61251	0.00261821	0.0137332	OsDRZ1	-	-	-	C2H2	XP_015616557.1 zinc finger protein 36-like [Oryza sativa Japonica Group]	-	GO:0005634//nucleus	GO:0000976//transcription cis-regulatory region binding;GO:0003700//DNA-binding transcription factor activity	GO:0006355//regulation of transcription, DNA-templated
Os11g0340477	1	1	1	11	10	12	0.091	0.098	0.092	1.138	1.084	1.215	0.0936667	1.14567	3.61251	0.00261821	0.0137332	ZFP36	-	-	-	C2H2	XP_015616557.1 zinc finger protein 36-like [Oryza sativa Japonica Group]	-	GO:0005634//nucleus	GO:0000976//transcription cis-regulatory region binding;GO:0003700//DNA-binding transcription factor activity	GO:0006355//regulation of transcription, DNA-templated
Os11g0132600	163	62	154	1556	1513	1556	6.306	2.803	5.257	58.335	59.631	57.509	4.78867	58.4917	3.61054	3.63835e-28	3.95323e-26	OsWD40-181	Metabolism;Metabolism	Global and overview maps;Carbohydrate metabolism	K01209;K01209	--	XP_015617578.1 alpha-L-arabinofuranosidase 1 [Oryza sativa Japonica Group]	ko01100//Metabolic pathways;ko00520//Amino sugar and nucleotide sugar metabolism	-	GO:0016787//hydrolase activity;GO:0046556//alpha-L-arabinofuranosidase activity	GO:0000272//polysaccharide catabolic process;GO:0044275//cellular carbohydrate catabolic process;GO:0046373//L-arabinose metabolic process
Os04g0386700	8	1	1	43	40	24	0.547	0.074	0.069	3.342	3.257	1.825	0.23	2.808	3.60984	1.77535e-05	0.000171083	--	-	-	-	--	XP_015634563.1 uncharacterized protein LOC4335656 [Oryza sativa Japonica Group]	-	GO:0016020//membrane	-	-
Os01g0660900	27	24	33	334	271	312	1.979	1.895	2.446	27.827	23.652	25.429	2.10667	25.636	3.60514	5.64155e-35	9.08794e-33	--	-	-	-	--	EEC71216.1 hypothetical protein OsI_03143 [Oryza sativa Indica Group]	-	-	-	-
Os09g0489200	61	64	58	618	677	692	2.988	3.378	2.874	34.417	39.496	37.7	3.08	37.2043	3.59447	1.10695e-60	5.27085e-58	JMJ712	-	-	-	--	XP_015610619.1 lysine-specific demethylase JMJ30 [Oryza sativa Japonica Group]	-	-	GO:0016706//2-oxoglutarate-dependent dioxygenase activity	GO:0070544//histone H3-K36 demethylation
Os02g0568700	7	0	15	81	70	83	0.224	0	0.486	2.948	2.669	2.955	0.236667	2.85733	3.59374	3.70448e-07	5.21737e-06	OsTPS5	Metabolism;Metabolism;Metabolism	Global and overview maps;Global and overview maps;Metabolism of terpenoids and polyketides	K04121;K04121;K04121	--	XP_025878535.1 stemar-13-ene synthase-like [Oryza sativa Japonica Group]	ko01100//Metabolic pathways;ko01110//Biosynthesis of secondary metabolites;ko00904//Diterpenoid biosynthesis	-	GO:0010333//terpene synthase activity	GO:0016102//diterpenoid biosynthetic process
MSTRG.5498	34	12	13	195	200	216	1.566	0.596	0.504	10.211	10.971	10.939	0.888667	10.707	3.59077	4.0066e-17	2.09241e-15	At5g27980	-	-	-	--	XP_025876527.1 taxid=39947 late embryogenesis abundant protein 47-like [Oryza sativa Japonica Group]	-	-	-	-
MSTRG.5508	1	0	1	1	9	11	0.14	0	0.142	0.159	1.502	1.714	0.094	1.125	3.58112	0.033303	0.111052	--	-	-	-	--	-	-	-	-	-
Os01g0153150	0	0	2	5	5	11	0	0	0.027	0.077	0.08	0.165	0.009	0.107333	3.57603	0.0282708	0.0973905	--	-	-	-	--	BAS70451.1 Os01g0153150 [Oryza sativa Japonica Group]	-	-	-	-
Os02g0563000	1	0	1	6	7	8	0.056	0	0.057	0.381	0.466	0.497	0.0376667	0.448	3.57214	0.0181065	0.0683297	OsKMD3	-	-	-	--	XP_015624832.1 F-box/kelch-repeat protein SKIP20 [Oryza sativa Japonica Group]	-	GO:0005829//cytosol	GO:0005515//protein binding	GO:0080037//negative regulation of cytokinin-activated signaling pathway;GO:2000762//regulation of phenylpropanoid metabolic process
Os07g0120100	3	1	1	20	13	20	0.345	0.124	0.116	2.612	1.778	2.555	0.195	2.315	3.56947	0.00028716	0.00204396	--	-	-	-	--	XP_015645621.1 uncharacterized protein LOC4342274 [Oryza sativa Japonica Group]	-	-	-	-
Os08g0399300	1	3	7	40	41	36	0.028	0.09	0.198	1.258	1.366	1.12	0.105333	1.248	3.56658	4.61519e-07	6.36165e-06	SUVH5	-	-	-	--	BAT05329.1 Os08g0399300 [Oryza sativa Japonica Group]	-	GO:0005634//nucleus	GO:0003690//double-stranded DNA binding;GO:0042054//histone methyltransferase activity	GO:0006338//chromatin remodeling;GO:0016571//histone methylation
Os03g0216300	19	2	6	78	99	103	0.543	0.063	0.173	2.532	3.356	3.275	0.259667	3.05433	3.55612	1.16966e-08	2.12647e-07	--	-	-	-	--	XP_015628343.1 pentatricopeptide repeat-containing protein At5g64320, mitochondrial [Oryza sativa Japonica Group]	-	-	GO:0003729//mRNA binding	-
Os02g0493100	3	2	7	32	42	50	0.162	0.124	0.406	2.076	2.845	3.194	0.230667	2.705	3.55175	2.37745e-07	3.45509e-06	OsRALyase	-	-	-	--	BAS78756.1 Os02g0493100 [Oryza sativa Japonica Group]	-	-	GO:0005515//protein binding	-
Os10g0548100	9	10	4	93	78	72	0.578	0.692	0.26	6.791	5.966	5.143	0.51	5.96667	3.54836	8.22665e-13	2.66371e-11	--	Genetic Information Processing	Folding, sorting and degradation	K12600	--	AAK43505.1 unknown protein [Oryza sativa Japonica Group]	ko03018//RNA degradation	GO:0016020//membrane	-	-
Os03g0679800	3	7	10	64	95	92	0.046	0.117	0.276	1.125	2.079	1.921	0.146333	1.70833	3.54526	9.78302e-13	3.13939e-11	HOP	-	-	-	--	BAS85745.1 Os03g0679800, partial [Oryza sativa Japonica Group]	-	GO:0043229//intracellular organelle	GO:0005515//protein binding	-
Os03g0208600	6	3	2	35	42	37	0.225	0.121	0.076	1.495	1.88	1.546	0.140667	1.64033	3.54364	2.10211e-07	3.07983e-06	At1g02420	-	-	-	--	XP_015629186.1 putative pentatricopeptide repeat-containing protein At1g02420 [Oryza sativa Japonica Group]	-	GO:0005739//mitochondrion	GO:0003729//mRNA binding	-
Os04g0661100	2	2	2	18	19	26	0.281	0.303	0.285	2.878	3.183	4.067	0.289667	3.376	3.54285	5.61585e-05	0.000480031	--	-	-	-	--	XP_015634546.1 heavy metal-associated isoprenylated plant protein 43 [Oryza sativa Japonica Group]	-	-	GO:0046872//metal ion binding	-
Os06g0300500	7	2	4	47	40	47	0.239	0.074	0.138	1.824	1.626	1.784	0.150333	1.74467	3.53671	3.24728e-08	5.42537e-07	At3g27390	-	-	-	--	BAS97376.1 Os06g0300500, partial [Oryza sativa Japonica Group]	-	GO:0016020//membrane	-	GO:0010228//vegetative to reproductive phase transition of meristem
Os06g0216400	3	0	2	17	15	19	0.112	0	0.075	0.719	0.665	0.786	0.0623333	0.723333	3.53658	0.000503415	0.0033357	PCMP-E51	-	-	-	--	XP_015642024.1 pentatricopeptide repeat-containing protein At3g29230 [Oryza sativa Japonica Group]	-	-	GO:0003723//RNA binding	GO:0009451//RNA modification
Os08g0518800	8	6	6	90	50	68	0.888	0.718	0.674	11.361	6.612	8.397	0.76	8.79	3.53179	6.1981e-11	1.5915e-09	OsGH	Metabolism;Metabolism	Global and overview maps;Carbohydrate metabolism	K01183;K01183	--	BAF24168.1 Os08g0518800, partial [Oryza sativa Japonica Group]	ko01100//Metabolic pathways;ko00520//Amino sugar and nucleotide sugar metabolism	GO:0005576//extracellular region	GO:0004568//chitinase activity	GO:0005975//carbohydrate metabolic process
Os05g0181200	16	16	8	156	134	125	0.68	0.733	0.344	7.539	6.784	5.909	0.585667	6.744	3.52545	1.03212e-18	6.26996e-17	OsCYP96D2	-	-	-	--	BAF16727.1 Os05g0181200, partial [Oryza sativa Japonica Group]	-	GO:0016020//membrane	GO:0004497//monooxygenase activity;GO:0005506//iron ion binding;GO:0016491//oxidoreductase activity;GO:0016705//oxidoreductase activity, acting on paired donors, with incorporation or reduction of molecular oxygen;GO:0020037//heme binding;GO:0046872//metal ion binding	-
Os08g0105700	4	0	0	17	13	10	0.21	0	0	1.015	0.813	0.584	0.07	0.804	3.52177	0.00558262	0.0259489	CYP71C4	-	-	-	--	BAD08937.1 putative P450 [Oryza sativa Japonica Group]	-	GO:0016020//membrane	GO:0004497//monooxygenase activity;GO:0005506//iron ion binding;GO:0016705//oxidoreductase activity, acting on paired donors, with incorporation or reduction of molecular oxygen;GO:0020037//heme binding	-
Os09g0485800	2	5	9	51	55	59	0.199	0.536	0.905	5.765	6.513	6.525	0.546667	6.26767	3.5192	3.63377e-09	7.20501e-08	--	-	-	-	--	XP_015612093.1 uncharacterized protein LOC4347421 [Oryza sativa Japonica Group]	-	-	-	-
Os11g0701900	4	0	4	27	20	31	0.255	0	0.238	1.954	1.505	2.178	0.164333	1.879	3.51527	5.78948e-05	0.000492727	RIXI	Metabolism;Metabolism	Global and overview maps;Carbohydrate metabolism	K01183;K01183	--	AAX95336.1 chitinase (EC 3.2.1.14) III C10701 - rice [Oryza sativa Japonica Group]	ko01100//Metabolic pathways;ko00520//Amino sugar and nucleotide sugar metabolism	GO:0005576//extracellular region	GO:0004568//chitinase activity;GO:0016787//hydrolase activity;GO:0016798//hydrolase activity, acting on glycosyl bonds	GO:0005975//carbohydrate metabolic process;GO:0008152//metabolic process;GO:0045493//xylan catabolic process
Os01g0124000	64	19	42	498	384	379	5.154	1.649	3.421	45.594	36.828	33.944	3.408	38.7887	3.50864	1.91952e-18	1.13416e-16	RBBI2-1	-	-	-	--	XP_015622138.1 Bowman-Birk type bran trypsin inhibitor [Oryza sativa Japonica Group]	-	GO:0005576//extracellular region	GO:0004867//serine-type endopeptidase inhibitor activity;GO:0030414//peptidase inhibitor activity	GO:0010466//negative regulation of peptidase activity
Os04g0667300	8	14	36	181	182	221	0.327	0.593	1.448	8.262	8.711	9.866	0.789333	8.94633	3.50259	5.34448e-13	1.77304e-11	--	-	-	-	--	BAS91522.1 Os04g0667300, partial [Oryza sativa Japonica Group]	-	-	-	-
Os03g0619800	1	0	1	9	3	8	0.047	0	0.048	0.484	0.169	0.421	0.0316667	0.358	3.49892	0.0262745	0.0921414	Os03g0619800	-	-	-	B3	BAS85299.1 Os03g0619800 [Oryza sativa Japonica Group]	-	GO:0005634//nucleus	GO:0003677//DNA binding	-
Os09g0554200	8	41	22	283	201	251	0.63	3.477	1.752	25.325	18.842	21.973	1.953	22.0467	3.4968	1.80683e-13	6.37985e-12	ATL8	-	-	-	--	XP_015610905.1 probable E3 ubiquitin-protein ligase ATL44 [Oryza sativa Japonica Group]	-	GO:0016020//membrane	-	-
Os04g0689000	11	1	9	79	73	56	0.651	0.064	0.538	5.312	5.142	3.684	0.417667	4.71267	3.49612	1.38598e-08	2.48074e-07	prx64	Metabolism;Metabolism;Metabolism	Global and overview maps;Global and overview maps;Biosynthesis of other secondary metabolites	K00430;K00430;K00430	--	XP_015637252.1 cationic peroxidase SPC4 [Oryza sativa Japonica Group]	ko01100//Metabolic pathways;ko01110//Biosynthesis of secondary metabolites;ko00940//Phenylpropanoid biosynthesis	GO:0005576//extracellular region;GO:0009505//plant-type cell wall	GO:0004601//peroxidase activity;GO:0016491//oxidoreductase activity;GO:0020037//heme binding;GO:0046872//metal ion binding	GO:0006979//response to oxidative stress;GO:0042744//hydrogen peroxide catabolic process;GO:0098869//cellular oxidant detoxification
Os12g0106200	0	33	43	236	284	262	0	3.777	4.641	28.415	35.756	30.81	2.806	31.6603	3.49609	0.0171198	0.0653279	LBD12-1	-	-	-	LBD	XP_015618081.1 LOB domain-containing protein 12 [Oryza sativa Japonica Group]	-	-	-	-
Os11g0454300	1686	585	1182	12343	11317	10839	174.517	65.246	123.745	1452.47	1395.05	1247.74	121.169	1365.08	3.49389	6.99385e-23	5.79166e-21	Rab16A	-	-	-	--	XP_015617608.1 water stress-inducible protein Rab21 [Oryza sativa Japonica Group]	-	-	-	GO:0009414//response to water deprivation;GO:0009415//response to water;GO:0009631//cold acclimation;GO:0009737//response to abscisic acid
Os01g0844300	26	17	21	237	190	217	1.459	1.028	1.192	15.119	12.697	13.542	1.22633	13.786	3.49078	1.91812e-26	1.91688e-24	OsFKBP20-1b	-	-	-	--	EEE55656.1 hypothetical protein OsJ_04049 [Oryza sativa Japonica Group]	-	GO:0005737//cytoplasm	GO:0003755//peptidyl-prolyl cis-trans isomerase activity;GO:0016853//isomerase activity	GO:0000413//protein peptidyl-prolyl isomerization;GO:0061077//chaperone-mediated protein folding
Os07g0572075	0	0	3	4	6	15	0	0	0.166	0.321	0.485	1.06	0.0553333	0.622	3.49069	0.0360487	0.118331	--	-	-	-	--	BAT02245.1 Os07g0572075, partial [Oryza sativa Japonica Group]	-	-	-	-
Os06g0143500	3	2	8	39	39	52	0.096	0.069	0.259	1.418	1.485	1.849	0.141333	1.584	3.4864	1.94964e-07	2.87073e-06	PCMP-H24	-	-	-	--	BAA83584.1 pentatricopeptide (PPR) repeat-containing protein-like [Oryza sativa Japonica Group]	-	-	GO:0003723//RNA binding	GO:0009451//RNA modification
Os05g0560900	4	8	1	56	38	39	0.179	0.386	0.045	2.852	2.027	1.943	0.203333	2.274	3.48331	3.97269e-07	5.55884e-06	OsGA2ox8	Metabolism;Metabolism	Global and overview maps;Metabolism of terpenoids and polyketides	K04125;K04125	--	XP_015638414.1 gibberellin 2-beta-dioxygenase 3-like [Oryza sativa Japonica Group]	ko01110//Biosynthesis of secondary metabolites;ko00904//Diterpenoid biosynthesis	-	GO:0016491//oxidoreductase activity;GO:0046872//metal ion binding;GO:0051213//dioxygenase activity;GO:0052634//C-19 gibberellin 2-beta-dioxygenase activity	GO:0009416//response to light stimulus;GO:0045487//gibberellin catabolic process
Os06g0639300	5	1	3	31	26	32	0.296	0.064	0.18	2.09	1.836	2.11	0.18	2.012	3.48256	5.53088e-06	5.99345e-05	METTL22	-	-	-	--	BAS98794.1 Os06g0639300, partial [Oryza sativa Japonica Group]	-	GO:0005634//nucleus	GO:0008276//protein methyltransferase activity;GO:0008757//S-adenosylmethionine-dependent methyltransferase activity	GO:0006479//protein methylation
Os01g0226700	9	4	3	52	53	49	0.635	0.29	0.262	4.402	4.73	4.094	0.395667	4.40867	3.47798	7.87112e-09	1.48433e-07	OsOFP1	-	-	-	--	EEE54152.1 hypothetical protein OsJ_00958 [Oryza sativa Japonica Group]	-	GO:0005634//nucleus	-	GO:0045892//negative regulation of transcription, DNA-templated
Os07g0240200	1	1	0	11	6	3	0.046	0.049	0	0.574	0.328	0.153	0.0316667	0.351667	3.47317	0.0277228	0.0960243	GLC1	-	-	-	--	XP_015646239.1 glucan endo-1,3-beta-glucosidase [Oryza sativa Japonica Group]	-	GO:0005886//plasma membrane	GO:0004553//hydrolase activity, hydrolyzing O-glycosyl compounds;GO:0016787//hydrolase activity;GO:0016798//hydrolase activity, acting on glycosyl bonds	GO:0005975//carbohydrate metabolic process;GO:0008152//metabolic process
Os09g0479300	4	2	2	26	28	25	0.174	0.094	0.088	1.285	1.449	1.209	0.118667	1.31433	3.46934	9.00621e-06	9.28997e-05	HIPP41	-	-	-	--	XP_015611045.1 heavy metal-associated isoprenylated plant protein 41 [Oryza sativa Japonica Group]	-	GO:0005737//cytoplasm	GO:0008757//S-adenosylmethionine-dependent methyltransferase activity;GO:0070042//rRNA (uridine-N3-)-methyltransferase activity	GO:0070475//rRNA base methylation
Os10g0524500	0	0	5	23	11	12	0	0	0.17	0.92	0.486	0.471	0.0566667	0.625667	3.46482	0.00675714	0.0304678	NP1	-	-	-	--	XP_015614422.1 protein HOTHEAD [Oryza sativa Japonica Group]	-	-	GO:0016614//oxidoreductase activity, acting on CH-OH group of donors;GO:0016829//lyase activity;GO:0050660//flavin adenine dinucleotide binding	-
Os04g0418800	321	78	293	2409	2185	2149	14.688	3.857	13.866	126.78	120.429	109.884	10.8037	119.031	3.46174	4.15983e-15	1.76992e-13	--	-	-	-	--	-	-	-	-	-
Os01g0719150	3	2	7	24	38	42	0.321	0.21	0.846	3.469	5.703	5.848	0.459	5.00667	3.44728	5.73185e-06	6.19878e-05	--	-	-	-	--	BAD87762.1 unknown protein [Oryza sativa Japonica Group]	-	-	-	-
Os11g0208600	3	0	2	11	15	22	0.121	0	0.082	0.505	0.721	0.988	0.0676667	0.738	3.4471	0.00116904	0.00687599	Os_F0761	-	-	-	--	BAF27834.1 Os11g0208600 [Oryza sativa Japonica Group]	-	GO:0016020//membrane	-	-
Os02g0663800	1	2	4	21	28	19	0.08	0.173	0.325	1.916	2.677	1.696	0.192667	2.09633	3.44369	6.26666e-05	0.000528958	OsADF1	-	-	-	--	Q6EUH7.1 RecName: Full=Actin-depolymerizing factor 1; Short=ADF-1; Short=OsADF1 [Oryza sativa Japonica Group]	-	GO:0005737//cytoplasm;GO:0015629//actin cytoskeleton	GO:0003779//actin binding;GO:0051015//actin filament binding	GO:0007015//actin filament organization;GO:0030042//actin filament depolymerization
Os07g0163900	5	5	5	45	51	50	0.183	0.197	0.185	1.874	2.224	2.037	0.188333	2.045	3.44074	2.28679e-09	4.67155e-08	PCMP-H51	-	-	-	--	BAT00187.1 Os07g0163900 [Oryza sativa Japonica Group]	-	-	GO:0003723//RNA binding;GO:0008270//zinc ion binding	GO:0009451//RNA modification
Os03g0325600	1	0	2	12	6	10	0.046	0	0.093	0.644	0.341	0.517	0.0463333	0.500667	3.43373	0.0100334	0.0422517	OsWOX6	-	-	-	WOX	XP_015629005.1 WUSCHEL-related homeobox 6 isoform X1 [Oryza sativa Japonica Group]	-	GO:0005634//nucleus	GO:0003677//DNA binding;GO:0003700//DNA-binding transcription factor activity	GO:0006355//regulation of transcription, DNA-templated;GO:0048830//adventitious root development
Os03g0369700	2	1	3	21	14	23	0.081	0.044	0.123	0.967	0.675	1.036	0.0826667	0.892667	3.43274	0.000181784	0.0013581	PCMP-E34	-	-	-	--	BAS84355.1 Os03g0369700, partial [Oryza sativa Japonica Group]	-	-	GO:0003723//RNA binding	GO:0009451//RNA modification
Os08g0248800	27	15	21	218	199	188	1.465	0.877	1.152	13.444	12.856	11.341	1.16467	12.547	3.42935	2.64799e-24	2.42202e-22	PYRB	Metabolism;Metabolism;Metabolism	Global and overview maps;Nucleotide metabolism;Amino acid metabolism	K00609;K00609;K00609	--	XP_015648312.1 aspartate carbamoyltransferase, chloroplastic [Oryza sativa Japonica Group]	ko01100//Metabolic pathways;ko00240//Pyrimidine metabolism;ko00250//Alanine, aspartate and glutamate metabolism	GO:0005737//cytoplasm;GO:0005829//cytosol;GO:0009507//chloroplast;GO:0009536//plastid	GO:0003824//catalytic activity;GO:0004070//aspartate carbamoyltransferase activity;GO:0004088//carbamoyl-phosphate synthase (glutamine-hydrolyzing) activity;GO:0016597//amino acid binding;GO:0016740//transferase activity;GO:0016743//carboxyl- or carbamoyltransferase activity	GO:0006207//'de novo' pyrimidine nucleobase biosynthetic process;GO:0006221//pyrimidine nucleotide biosynthetic process;GO:0006520//cellular amino acid metabolic process;GO:0006541//glutamine metabolic process;GO:0006807//nitrogen compound metabolic process;GO:0008152//metabolic process;GO:0016036//cellular response to phosphate starvation;GO:0044205//'de novo' UMP biosynthetic process
Os01g0613500	1	0	1	10	3	6	0.052	0	0.053	0.594	0.187	0.349	0.035	0.376667	3.42786	0.0319863	0.10755	OsI_14861	-	-	-	--	XP_015640765.1 ervatamin-C [Oryza sativa Japonica Group]	-	GO:0005615//extracellular space;GO:0005764//lysosome	GO:0004197//cysteine-type endopeptidase activity;GO:0008234//cysteine-type peptidase activity	GO:0006508//proteolysis;GO:0051603//proteolysis involved in cellular protein catabolic process
Os04g0508500	0	0	6	25	16	16	0	0	0.324	1.518	1.018	0.95	0.108	1.162	3.42751	0.00320458	0.0163044	R2R3-MYB	-	-	-	MYB	XP_015634463.1 transcription factor WER [Oryza sativa Japonica Group]	-	GO:0005634//nucleus	GO:0003677//DNA binding;GO:0003700//DNA-binding transcription factor activity;GO:0043565//sequence-specific DNA binding	GO:0006355//regulation of transcription, DNA-templated
Os12g0621500	0	0	2	9	8	2	0	0	0.041	0.205	0.191	0.045	0.0136667	0.147	3.42708	0.0469608	0.145339	OsSTA290	-	-	-	--	XP_015619075.1 probable serine/threonine protein kinase IRE [Oryza sativa Japonica Group]	-	-	GO:0000166//nucleotide binding;GO:0004672//protein kinase activity;GO:0004674//protein serine/threonine kinase activity;GO:0005524//ATP binding;GO:0016301//kinase activity;GO:0016740//transferase activity	GO:0006468//protein phosphorylation;GO:0009826//unidimensional cell growth;GO:0016310//phosphorylation;GO:0018105//peptidyl-serine phosphorylation;GO:0035556//intracellular signal transduction
Os03g0322900	48	24	23	345	322	241	2.748	1.481	1.332	22.456	21.955	15.345	1.85367	19.9187	3.42567	7.25881e-21	5.30549e-19	LEA17	-	-	-	--	XP_015629108.1 late embryogenesis abundant protein 17 [Oryza sativa Japonica Group]	-	GO:0005634//nucleus	-	GO:0050826//response to freezing;GO:1901002//positive regulation of response to salt stress;GO:1902584//positive regulation of response to water deprivation
Os10g0437500	1	14	7	64	71	82	0.095	1.426	0.669	6.88	7.996	8.623	0.73	7.833	3.4236	3.71348e-08	6.14404e-07	--	-	-	-	--	XP_015614560.1 uncharacterized protein LOC4348710 [Oryza sativa Japonica Group]	-	-	-	-
Os08g0441200	1	1	1	7	9	13	0.177	0.191	0.179	1.409	1.897	2.559	0.182333	1.955	3.42252	0.00611277	0.0279911	--	-	-	-	--	BAT05631.1 Os08g0441300 [Oryza sativa Japonica Group]	-	-	GO:0004867//serine-type endopeptidase inhibitor activity	GO:0009611//response to wounding
Os01g0832600	9	7	21	146	123	82	0.436	0.365	1.029	8.04	7.095	4.417	0.61	6.51733	3.4174	1.32574e-11	3.71655e-10	At5g05600	-	-	-	--	XP_015624858.1 probable 2-oxoglutarate-dependent dioxygenase At5g05600 [Oryza sativa Japonica Group]	-	-	GO:0016491//oxidoreductase activity;GO:0046872//metal ion binding	-
Os01g0280400	11	10	9	120	74	96	0.441	0.439	0.364	5.462	3.53	4.282	0.414667	4.42467	3.41554	5.32001e-14	1.99602e-12	At1g15480	-	-	-	--	XP_015644919.1 pentatricopeptide repeat-containing protein At1g80270, mitochondrial [Oryza sativa Japonica Group]	-	-	GO:0003677//DNA binding	-
Os11g0236200	0	0	2	8	3	8	0	0	0.221	0.992	0.39	0.97	0.0736667	0.784	3.41177	0.0410662	0.130964	--	Metabolism;Metabolism;Metabolism	Global and overview maps;Global and overview maps;Carbohydrate metabolism	K00696;K00696;K00696	--	BAT13357.1 Os11g0236200 [Oryza sativa Japonica Group]	ko01100//Metabolic pathways;ko01110//Biosynthesis of secondary metabolites;ko00500//Starch and sucrose metabolism	-	-	-
Os05g0466200	2	2	4	32	21	23	0.05	0.053	0.1	0.903	0.621	0.635	0.0676667	0.719667	3.41081	2.16727e-05	0.000204351	NET2A	-	-	-	--	XP_015638239.1 protein NETWORKED 2A [Oryza sativa Japonica Group]	-	GO:0110165//cellular anatomical entity	GO:0003779//actin binding;GO:0016301//kinase activity	GO:0016310//phosphorylation
Os03g0760000	1	1	8	33	30	31	0.045	0.049	0.366	1.698	1.617	1.561	0.153333	1.62533	3.40599	4.10877e-05	0.000364487	OsCYP81A5	-	-	-	--	ABF98996.1 Cytochrome P450 81E1, putative, expressed [Oryza sativa Japonica Group]	-	GO:0016020//membrane	GO:0004497//monooxygenase activity;GO:0005506//iron ion binding;GO:0016705//oxidoreductase activity, acting on paired donors, with incorporation or reduction of molecular oxygen;GO:0020037//heme binding	-
Os12g0455000	1	2	0	7	12	10	0.126	0.272	0	1.006	1.806	1.405	0.132667	1.40567	3.40538	0.00794431	0.0347465	OsTHI34	-	-	-	--	-	-	-	GO:0005515//protein binding	-
Os06g0698300	503	266	460	3497	3849	4195	28.754	16.384	26.596	227.262	262.03	266.693	23.9113	251.995	3.39763	2.7457e-35	4.51284e-33	OsPP2C59	-	-	-	--	BAF20378.1 Os06g0698300 [Oryza sativa Japonica Group]	-	-	GO:0004721//phosphoprotein phosphatase activity;GO:0004722//protein serine/threonine phosphatase activity;GO:0016787//hydrolase activity;GO:0017018//myosin phosphatase activity;GO:0043169//cation binding;GO:0046872//metal ion binding	GO:0006470//protein dephosphorylation
MSTRG.24493	2	0	3	20	16	10	0.109	0	0.167	1.246	1.045	0.611	0.092	0.967333	3.39431	0.00158419	0.00891925	--	-	-	-	--	BAS96685.1 taxid=39947 Os06g0204500 [Oryza sativa Japonica Group]	-	-	GO:0005515//protein binding	-
Os01g0816000	4	6	7	64	50	46	0.172	0.278	0.305	3.131	2.562	2.201	0.251667	2.63133	3.38621	2.17851e-09	4.48144e-08	At5g15010	-	-	-	--	XP_025877799.1 pentatricopeptide repeat-containing protein At5g15010, mitochondrial [Oryza sativa Japonica Group]	-	-	-	-
Os09g0379600	209	63	266	1607	1681	1686	12.013	3.902	15.464	105.008	115.067	107.774	10.4597	109.283	3.38516	8.10316e-15	3.32117e-13	Oshox25	-	-	-	HD-ZIP	BAT07836.1 Os09g0379600 [Oryza sativa Japonica Group]	-	GO:0005634//nucleus	GO:0000981//DNA-binding transcription factor activity, RNA polymerase II-specific;GO:0003677//DNA binding;GO:0003700//DNA-binding transcription factor activity;GO:0043565//sequence-specific DNA binding	GO:0006355//regulation of transcription, DNA-templated;GO:0006357//regulation of transcription by RNA polymerase II
Os11g0552100	2	11	1	63	51	43	0.074	0.371	0.038	2.026	1.672	1.341	0.161	1.67967	3.38304	7.71352e-07	1.00921e-05	DUF7	-	-	-	--	XP_015615702.2 uncharacterized protein LOC4350713 isoform X1 [Oryza sativa Japonica Group]	-	-	-	-
MSTRG.11338	1	1	0	6	5	8	0.128	0.138	0	0.872	0.762	1.138	0.0886667	0.924	3.38143	0.027133	0.0944869	--	-	-	-	--	-	-	-	-	-
Os07g0529000	703	68	1079	6343	5473	5147	24.638	2.568	38.248	252.731	228.435	200.617	21.818	227.261	3.38076	0.00080147	0.00496761	OsEnS-107	Metabolism;Metabolism;Metabolism;Metabolism	Global and overview maps;Global and overview maps;Global and overview maps;Carbohydrate metabolism	K01637;K01637;K01637;K01637	--	XP_015644942.1 isocitrate lyase [Oryza sativa Japonica Group]	ko01100//Metabolic pathways;ko01110//Biosynthesis of secondary metabolites;ko01200//Carbon metabolism;ko00630//Glyoxylate and dicarboxylate metabolism	GO:0005777//peroxisome;GO:0009514//glyoxysome	GO:0003824//catalytic activity;GO:0004451//isocitrate lyase activity;GO:0016829//lyase activity;GO:0046872//metal ion binding	GO:0006097//glyoxylate cycle;GO:0006099//tricarboxylic acid cycle;GO:0019752//carboxylic acid metabolic process
Os06g0668200	223	74	156	1360	1322	1475	10.409	3.722	7.365	72.17	73.489	76.57	7.16533	74.0763	3.36991	2.44698e-20	1.74133e-18	PGK	Metabolism;Metabolism;Metabolism;Metabolism;Metabolism;Metabolism	Global and overview maps;Global and overview maps;Global and overview maps;Global and overview maps;Carbohydrate metabolism;Energy metabolism	K00927;K00927;K00927;K00927;K00927;K00927	--	XP_015644193.1 phosphoglycerate kinase, cytosolic [Oryza sativa Japonica Group]	ko01100//Metabolic pathways;ko01110//Biosynthesis of secondary metabolites;ko01200//Carbon metabolism;ko01230//Biosynthesis of amino acids;ko00010//Glycolysis / Gluconeogenesis;ko00710//Carbon fixation by Calvin cycle	GO:0005829//cytosol	GO:0000166//nucleotide binding;GO:0004618//phosphoglycerate kinase activity;GO:0005524//ATP binding;GO:0016301//kinase activity;GO:0016740//transferase activity;GO:0043531//ADP binding	GO:0006094//gluconeogenesis;GO:0006096//glycolytic process;GO:0016310//phosphorylation
Os02g0730000	354	489	540	4638	4278	3646	12.802	18.827	19.329	192.592	185.854	147.578	16.986	175.341	3.36775	1.19143e-47	3.38398e-45	OsALDH2a	Metabolism;Metabolism;Metabolism;Metabolism;Metabolism;Metabolism;Metabolism;Metabolism;Metabolism;Metabolism;Metabolism;Metabolism;Metabolism;Metabolism;Metabolism	Global and overview maps;Global and overview maps;Carbohydrate metabolism;Carbohydrate metabolism;Lipid metabolism;Carbohydrate metabolism;Amino acid metabolism;Amino acid metabolism;Lipid metabolism;Amino acid metabolism;Metabolism of other amino acids;Metabolism of cofactors and vitamins;Amino acid metabolism;Amino acid metabolism;Metabolism of terpenoids and polyketides	K00128;K00128;K00128;K00128;K00128;K00128;K00128;K00128;K00128;K00128;K00128;K00128;K00128;K00128;K00128	--	XP_015625448.1 aldehyde dehydrogenase family 2 member B7, mitochondrial [Oryza sativa Japonica Group]	ko01100//Metabolic pathways;ko01110//Biosynthesis of secondary metabolites;ko00010//Glycolysis / Gluconeogenesis;ko00620//Pyruvate metabolism;ko00561//Glycerolipid metabolism;ko00053//Ascorbate and aldarate metabolism;ko00380//Tryptophan metabolism;ko00330//Arginine and proline metabolism;ko00071//Fatty acid degradation;ko00280//Valine, leucine and isoleucine degradation;ko00410//beta-Alanine met…	-	GO:0004029//aldehyde dehydrogenase (NAD+) activity;GO:0016491//oxidoreductase activity;GO:0016620//oxidoreductase activity, acting on the aldehyde or oxo group of donors, NAD or NADP as acceptor	GO:0070887//cellular response to chemical stimulus
Os10g0126600	4	3	4	30	26	46	0.165	0.134	0.167	1.409	1.279	2.113	0.155333	1.60033	3.36493	1.7358e-06	2.08857e-05	OsFbox512	-	-	-	--	XP_015612769.1 putative FBD-associated F-box protein At1g78730 [Oryza sativa Japonica Group]	-	-	GO:0005515//protein binding	-
Os05g0509800	2	0	0	3	6	9	0.165	0	0	0.281	0.589	0.825	0.055	0.565	3.36075	0.0490928	0.150552	--	-	-	-	--	BAS94827.1 Os05g0509800, partial [Oryza sativa Japonica Group]	-	-	-	-
Os01g0700900	7	36	4	155	146	145	0.308	1.629	0.178	7.481	7.337	6.789	0.705	7.20233	3.35277	1.36626e-07	2.06143e-06	SLB1	-	-	-	--	XP_015633367.1 cytochrome P450 711A1 [Oryza sativa Japonica Group]	-	GO:0016020//membrane	GO:0004497//monooxygenase activity;GO:0005506//iron ion binding;GO:0016491//oxidoreductase activity;GO:0016705//oxidoreductase activity, acting on paired donors, with incorporation or reduction of molecular oxygen;GO:0020037//heme binding;GO:0046872//metal ion binding	-
Os10g0414700	7	2	6	43	43	48	0.231	0.071	0.2	1.613	1.69	1.761	0.167333	1.688	3.33452	7.5097e-08	1.18267e-06	PEP	-	-	-	--	BAT10841.1 Os10g0414700, partial [Oryza sativa Japonica Group]	-	GO:0005634//nucleus;GO:0005737//cytoplasm	GO:0003676//nucleic acid binding;GO:0003723//RNA binding;GO:0003729//mRNA binding	GO:0010468//regulation of gene expression
Os01g0656250	1	1	0	8	5	7	0.09	0.088	0	0.738	0.456	0.599	0.0593333	0.597667	3.33243	0.02243	0.0813646	--	-	-	-	--	BAS73502.1 Os01g0656250 [Oryza sativa Japonica Group]	-	-	-	-
Os10g0471100	2	0	3	21	19	18	0.113	0	0.095	0.749	0.71	0.628	0.0693333	0.695667	3.32678	0.000153062	0.00116568	WDA1	Metabolism;Metabolism	Global and overview maps;Lipid metabolism	K15404;K15404	--	Q7XDI3.1 RecName: Full=Very-long-chain aldehyde decarbonylase GL1-5; AltName: Full=Protein GLOSSY 1-5; AltName: Full=Protein WAX-DEFICIENT ANTHER 1 [Oryza sativa Japonica Group]	ko01110//Biosynthesis of secondary metabolites;ko00073//Cutin, suberine and wax biosynthesis	GO:0005783//endoplasmic reticulum;GO:0005789//endoplasmic reticulum membrane;GO:0016020//membrane;GO:0043668//exine	GO:0000254//C-4 methylsterol oxidase activity;GO:0005506//iron ion binding;GO:0009924//octadecanal decarbonylase activity;GO:0016491//oxidoreductase activity;GO:1990465//aldehyde oxygenase (deformylating) activity	GO:0009651//response to salt stress;GO:0009737//response to abscisic acid;GO:0010025//wax biosynthetic process;GO:0010143//cutin biosynthetic process;GO:0010584//pollen exine formation;GO:0016126//sterol biosynthetic process;GO:0042335//cuticle development;GO:0048653//anther development;GO:0048658//anther wall tapetum development
Os01g0794400	115	62	82	806	747	761	5.964	3.465	4.301	47.524	46.139	43.894	4.57667	45.8523	3.32463	6.01759e-35	9.64572e-33	Os01g0794400	-	-	-	--	XP_015621161.1 probable nucleoredoxin 2 isoform X1 [Oryza sativa Japonica Group]	-	-	GO:0016491//oxidoreductase activity;GO:0047134//protein-disulfide reductase (NAD(P)) activity	-
Os07g0188700	16	20	23	197	192	185	0.501	0.675	0.914	7.114	7.34	6.431	0.696667	6.96167	3.32089	4.20885e-26	4.12965e-24	At5g03795	-	-	-	--	KAB8104601.1 hypothetical protein EE612_037579 [Oryza sativa]	-	GO:0005794//Golgi apparatus;GO:0016020//membrane	GO:0016757//glycosyltransferase activity	GO:0006486//protein glycosylation
Os11g0594600	4	2	2	19	27	25	0.214	0.115	0.108	1.153	1.716	1.484	0.145667	1.451	3.3163	4.23529e-05	0.000374685	OsFbox622	-	-	-	--	BAT14706.1 Os11g0594600, partial [Oryza sativa Japonica Group]	-	-	-	-
Os04g0610600	10	6	1	48	46	58	0.682	0.441	0.069	3.724	3.738	4.401	0.397333	3.95433	3.31501	3.30154e-07	4.68246e-06	OsLEA18	-	-	-	--	XP_015636388.1 ABA-inducible protein PHV A1 [Oryza sativa Japonica Group]	-	-	-	-
Os01g0571300	29	28	40	298	289	277	1.392	1.448	1.942	16.259	16.518	14.785	1.594	15.854	3.31412	1.55403e-31	2.09658e-29	OsHsfA7	-	-	-	HSF	NP_001384871.1 heat stress transcription factor A-6a [Oryza sativa Japonica Group]	-	GO:0005634//nucleus	GO:0000978//RNA polymerase II cis-regulatory region sequence-specific DNA binding;GO:0003677//DNA binding;GO:0003700//DNA-binding transcription factor activity;GO:0043565//sequence-specific DNA binding	GO:0006355//regulation of transcription, DNA-templated;GO:0006357//regulation of transcription by RNA polymerase II;GO:0034605//cellular response to heat
Os02g0466400	3	11	8	78	63	58	0.168	0.664	0.453	4.964	4.2	3.611	0.428333	4.25833	3.31348	9.89172e-10	2.15825e-08	OsITPK4	Metabolism;Environmental Information Processing;Metabolism	Global and overview maps;Signal transduction;Carbohydrate metabolism	K00913;K00913;K00913	--	XP_025878861.1 inositol-tetrakisphosphate 1-kinase 4 [Oryza sativa Japonica Group]	ko01100//Metabolic pathways;ko04070//Phosphatidylinositol signaling system;ko00562//Inositol phosphate metabolism	-	GO:0000166//nucleotide binding;GO:0000287//magnesium ion binding;GO:0005524//ATP binding;GO:0016301//kinase activity;GO:0016740//transferase activity;GO:0046872//metal ion binding;GO:0047325//inositol tetrakisphosphate 1-kinase activity;GO:0052725//inositol-1,3,4-trisphosphate 6-kinase activity;GO:0052726//inositol-1,3,4-trisphosphate 5-kinase activity	GO:0016310//phosphorylation;GO:0032957//inositol trisphosphate metabolic process
Os01g0350300	1	1	1	10	5	12	0.037	0.04	0.038	0.424	0.222	0.497	0.0383333	0.381	3.31312	0.00967722	0.0409219	RGA5	-	-	-	--	XP_025881118.1 disease resistance protein RGA5 [Oryza sativa Japonica Group]	-	-	GO:0043531//ADP binding	GO:0006952//defense response;GO:0051707//response to other organism;GO:0098542//defense response to other organism
Os11g0242200	1	1	1	14	2	11	0.065	0.07	0.066	1.037	0.155	0.797	0.067	0.663	3.30678	0.016068	0.0621053	OsPP2C74	-	-	-	--	BAT13386.1 Os11g0242200 [Oryza sativa Japonica Group]	-	-	GO:0004721//phosphoprotein phosphatase activity;GO:0004722//protein serine/threonine phosphatase activity;GO:0016787//hydrolase activity;GO:0017018//myosin phosphatase activity	GO:0006470//protein dephosphorylation
Os12g0162900	14	14	14	133	106	135	0.303	0.326	0.306	3.269	2.729	3.246	0.311667	3.08133	3.30548	5.16623e-18	2.93985e-16	--	-	-	-	--	XP_015618237.1 uncharacterized protein LOC4351578 [Oryza sativa Japonica Group]	-	GO:0005777//peroxisome	GO:0004540//ribonuclease activity;GO:1903231//mRNA binding involved in posttranscriptional gene silencing	GO:0010468//regulation of gene expression
Os01g0934900	15	5	17	114	106	102	1.388	0.499	1.591	11.992	11.681	10.496	1.15933	11.3897	3.29636	7.70433e-13	2.49958e-11	PIR7A	-	-	-	--	XP_025878238.1 probable esterase PIR7A [Oryza sativa Japonica Group]	-	-	GO:0016787//hydrolase activity;GO:0052689//carboxylic ester hydrolase activity;GO:0080030//methyl indole-3-acetate esterase activity;GO:0080031//methyl salicylate esterase activity;GO:0080032//methyl jasmonate esterase activity	GO:0009694//jasmonic acid metabolic process;GO:0009696//salicylic acid metabolic process
Os11g0212900	35	63	56	439	451	477	0.936	1.816	1.515	13.348	14.365	14.188	1.42233	13.967	3.29569	1.27902e-32	1.84881e-30	OsWD40-187	-	-	-	--	BAF27856.1 Os11g0212900, partial [Oryza sativa Japonica Group]	-	-	GO:0004672//protein kinase activity;GO:0005524//ATP binding	GO:0006468//protein phosphorylation
Os08g0400000	12	2	9	69	59	71	0.219	0.039	0.166	1.431	1.282	1.436	0.141333	1.383	3.29063	8.99111e-09	1.67216e-07	SUVH5	-	-	-	--	KAF2919573.1 hypothetical protein DAI22_08g144600 [Oryza sativa Japonica Group]	-	GO:0005634//nucleus	GO:0003690//double-stranded DNA binding;GO:0008168//methyltransferase activity;GO:0042054//histone methyltransferase activity	GO:0006338//chromatin remodeling;GO:0016571//histone methylation;GO:0032259//methylation
Os02g0630300	273	217	495	2474	2772	3228	10.229	8.187	18.394	104.347	123.836	130.594	12.27	119.592	3.28492	1.27755e-23	1.12407e-21	OsGA2ox9	-	-	-	--	BAG98459.1 unnamed protein product [Oryza sativa Japonica Group]	-	-	GO:0016491//oxidoreductase activity;GO:0045543//gibberellin 2-beta-dioxygenase activity;GO:0046872//metal ion binding;GO:0051213//dioxygenase activity	GO:0045487//gibberellin catabolic process
Os11g0618600	0	0	3	5	7	14	0	0	0.271	0.507	0.743	1.388	0.0903333	0.879333	3.28308	0.0270971	0.0944027	PUB35	-	-	-	--	XP_015615577.1 U-box domain-containing protein 70-like isoform X1 [Oryza sativa Japonica Group]	-	-	GO:0000166//nucleotide binding;GO:0004672//protein kinase activity;GO:0005524//ATP binding	GO:0006468//protein phosphorylation
Os09g0100800	5	1	3	26	28	23	0.171	0.037	0.104	1.011	1.14	0.875	0.104	1.00867	3.27779	3.61598e-05	0.000324776	--	-	-	-	GeBP	XP_015610937.1 probable transcription factor At2g01370 isoform X5 [Oryza sativa Japonica Group]	-	GO:0005634//nucleus	-	GO:0006355//regulation of transcription, DNA-templated
Os10g0533100	34	136	55	819	594	581	2.648	11.282	4.255	71.778	54.488	49.774	6.06167	58.68	3.27508	4.72419e-13	1.58513e-11	At5g52780	-	-	-	--	XP_015614673.1 protein PAM68, chloroplastic [Oryza sativa Japonica Group]	-	GO:0016020//membrane	-	-
Os10g0364900	303	185	248	1836	1900	2640	42.055	27.667	34.814	289.706	314.059	407.509	34.8453	337.091	3.2741	3.25306e-34	4.96843e-32	--	-	-	-	--	BAF26358.1 Os10g0364900 [Oryza sativa Japonica Group]	-	-	-	-
Os12g0548700	2	0	2	10	9	15	0.325	0	0.329	1.847	1.742	2.711	0.218	2.1	3.26799	0.00556172	0.0258611	--	-	-	-	--	XP_025877657.1 subtilisin-chymotrypsin inhibitor CI-1B-like [Oryza sativa Japonica Group]	-	-	GO:0004867//serine-type endopeptidase inhibitor activity;GO:0030414//peptidase inhibitor activity	GO:0009611//response to wounding;GO:0010466//negative regulation of peptidase activity
Os05g0515500	14	15	10	111	113	114	0.778	0.852	0.561	6.847	7.284	6.881	0.730333	7.004	3.26155	6.27037e-17	3.17232e-15	ZRP4	-	-	-	--	XP_015638387.1 O-methyltransferase ZRP4 [Oryza sativa Japonica Group]	-	-	GO:0008168//methyltransferase activity;GO:0008171//O-methyltransferase activity;GO:0008757//S-adenosylmethionine-dependent methyltransferase activity;GO:0046983//protein dimerization activity	GO:0019438//aromatic compound biosynthetic process;GO:0032259//methylation
Os01g0919100	3	0	0	8	10	7	0.115	0	0	0.348	0.456	0.298	0.0383333	0.367333	3.26042	0.0255923	0.0903363	OsFRDL4	-	-	-	--	XP_015643141.1 protein DETOXIFICATION 42 [Oryza sativa Japonica Group]	-	GO:0016020//membrane	GO:0015297//antiporter activity;GO:0042910//xenobiotic transmembrane transporter activity	GO:0055085//transmembrane transport
MSTRG.25828	11	11	9	92	81	93	0.312	0.336	0.258	2.964	2.734	2.931	0.302	2.87633	3.25161	3.56399e-14	1.3689e-12	PCMP-H85	-	-	-	--	XP_015641910.1 taxid=39947 putative pentatricopeptide repeat-containing protein At3g13770, mitochondrial [Oryza sativa Japonica Group]	-	GO:0005575//cellular_component;GO:0005622//intracellular anatomical structure;GO:0005737//cytoplasm;GO:0005739//mitochondrion;GO:0043226//organelle;GO:0043227//membrane-bounded organelle;GO:0043229//intracellular organelle;GO:0043231//intracellular membrane-bounded organelle	GO:0003674//molecular_function;GO:0003676//nucleic acid binding;GO:0003677//DNA binding;GO:0003723//RNA binding;GO:0003824//catalytic activity;GO:0004518//nuclease activity;GO:0004519//endonuclease activity;GO:0005488//binding;GO:0008270//zinc ion binding;GO:0016787//hydrolase activity;GO:0016788//hydrolase activity, acting on ester bonds;GO:0043167//ion binding;GO:0043169//cation binding;GO:0045…	GO:0000959//mitochondrial RNA metabolic process;GO:0006139//nucleobase-containing compound metabolic process;GO:0006417//regulation of translation;GO:0006725//cellular aromatic compound metabolic process;GO:0006807//nitrogen compound metabolic process;GO:0008150//biological_process;GO:0008152//metabolic process;GO:0009451//RNA modification;GO:0009987//cellular process;GO:0016070//RNA metabolic pr…
Os01g0176300	8	4	3	34	37	57	0.232	0.125	0.088	1.121	1.278	1.839	0.148333	1.41267	3.25151	5.88504e-07	7.89066e-06	PCMP-H33	-	-	-	--	XP_015613248.1 pentatricopeptide repeat-containing protein At3g62890 [Oryza sativa Japonica Group]	-	-	GO:0003723//RNA binding;GO:0008270//zinc ion binding	GO:0009451//RNA modification
Os08g0131000	7	4	2	36	37	38	0.196	0.121	0.057	1.145	1.233	1.183	0.124667	1.187	3.25117	9.10571e-07	1.1723e-05	PCMP-E63	-	-	-	--	XP_025883362.1 pentatricopeptide repeat-containing protein At1g53600, mitochondrial [Oryza sativa Japonica Group]	-	-	GO:0003723//RNA binding	GO:0009451//RNA modification
Os12g0171801	2	0	1	5	9	11	0.082	0	0.041	0.232	0.438	0.5	0.041	0.39	3.24978	0.0175761	0.0667407	--	-	-	-	--	BAT16077.1 Os12g0171801 [Oryza sativa Japonica Group]	-	-	-	-
Os02g0537000	33	34	21	207	242	306	3.015	3.348	1.941	21.504	26.335	31.097	2.768	26.312	3.24881	2.5263e-22	2.01475e-20	PMEI8	-	-	-	--	XP_015624960.1 pectinesterase inhibitor 8 [Oryza sativa Japonica Group]	-	GO:0005576//extracellular region;GO:0048046//apoplast	GO:0004857//enzyme inhibitor activity;GO:0046910//pectinesterase inhibitor activity	-
Os06g0528350	2	0	1	5	9	11	0.136	0	0.069	0.386	0.729	0.832	0.0683333	0.649	3.24756	0.0175761	0.0667407	--	-	-	-	--	BAH93559.1 Os06g0528350 [Oryza sativa Japonica Group]	-	-	-	-
Os04g0511200	974	130	782	4911	5173	5619	68.965	9.918	56.003	395.319	436.208	442.472	44.962	424.666	3.23955	5.78502e-05	0.00049254	EFA27	Metabolism	Lipid metabolism	K17991	--	XP_015633789.1 peroxygenase [Oryza sativa Japonica Group]	ko00073//Cutin, suberine and wax biosynthesis	GO:0005783//endoplasmic reticulum;GO:0005811//lipid droplet;GO:0016020//membrane;GO:0043231//intracellular membrane-bounded organelle	GO:0004497//monooxygenase activity;GO:0005509//calcium ion binding;GO:0016491//oxidoreductase activity;GO:0046872//metal ion binding;GO:0102070//18-hydroxyoleate peroxygenase activity;GO:1990137//plant seed peroxidase activity	-
Os04g0382550	2	7	3	41	27	36	0.053	0.2	0.08	1.233	0.851	1.059	0.111	1.04767	3.23855	3.66271e-06	4.12648e-05	--	-	-	-	--	BAS88904.1 Os04g0382550 [Oryza sativa Japonica Group]	-	-	-	-
Os07g0664600	50	160	133	906	922	1056	3.843	12.291	9.748	77.055	80.049	86.398	8.62733	81.1673	3.23391	4.88469e-17	2.52654e-15	RMP8	-	-	-	--	BAF22475.1 Os07g0664600 [Oryza sativa Japonica Group]	-	-	GO:0008667//2,3-dihydro-2,3-dihydroxybenzoate dehydrogenase activity	GO:0019290//siderophore biosynthetic process
Os11g0494100	1	1	7	23	25	27	0.074	0.08	0.526	1.941	2.211	2.23	0.226667	2.12733	3.2304	0.000206	0.00151765	RPPL1	-	-	-	--	BAT14106.1 Os11g0494100 [Oryza sativa Japonica Group]	-	-	GO:0043531//ADP binding	GO:0006952//defense response;GO:0098542//defense response to other organism
Os11g0454200	140	69	94	910	798	813	11.766	6.248	7.99	86.945	79.869	75.988	8.668	80.934	3.22297	1.67825e-28	1.88681e-26	RAB16B	-	-	-	--	XP_015617609.1 dehydrin Rab16B [Oryza sativa Japonica Group]	-	-	-	GO:0009414//response to water deprivation;GO:0009415//response to water;GO:0009631//cold acclimation;GO:0009737//response to abscisic acid
Os01g0719300	272	348	362	2879	2658	2699	7.104	9.793	9.562	85.482	82.667	78.387	8.81967	82.1787	3.21997	3.32794e-63	1.79592e-60	OsSultr3	-	-	-	--	XP_015625323.1 probable sulfate transporter 3.5 [Oryza sativa Japonica Group]	-	GO:0005886//plasma membrane;GO:0016020//membrane	GO:0008271//secondary active sulfate transmembrane transporter activity;GO:0008509//anion transmembrane transporter activity	GO:0008272//sulfate transport;GO:0015698//inorganic anion transport;GO:0055085//transmembrane transport;GO:0098656//anion transmembrane transport;GO:0098661//inorganic anion transmembrane transport;GO:1902358//sulfate transmembrane transport
Os11g0700900	106	39	140	906	754	693	6.063	2.403	8.103	58.92	51.35	44.083	5.523	51.451	3.21968	5.54168e-15	2.31229e-13	C10923	Metabolism;Metabolism	Global and overview maps;Carbohydrate metabolism	K01183;K01183	--	BAA77776.1 class III chitinase homologue (OsChib3H-b), partial [Oryza sativa]	ko01100//Metabolic pathways;ko00520//Amino sugar and nucleotide sugar metabolism	GO:0005576//extracellular region	GO:0004568//chitinase activity;GO:0016787//hydrolase activity;GO:0016798//hydrolase activity, acting on glycosyl bonds	GO:0005975//carbohydrate metabolic process;GO:0008152//metabolic process;GO:0045493//xylan catabolic process
Os06g0621600	9	1	17	73	75	73	0.153	0.018	0.293	1.415	1.523	1.384	0.154667	1.44067	3.2195	7.29818e-07	9.62165e-06	--	-	-	-	--	BAS98662.1 Os06g0621600 [Oryza sativa Japonica Group]	-	-	-	-
Os12g0570300	0	1	1	8	4	5	0	0.09	0.085	0.761	0.399	0.465	0.0583333	0.541667	3.21501	0.041493	0.131956	--	-	-	-	--	KAF2908414.1 hypothetical protein DAI22_12g183000 [Oryza sativa Japonica Group]	-	-	-	-
Os03g0162000	17	11	14	94	116	138	0.335	0.234	0.279	2.106	2.722	3.024	0.282667	2.61733	3.21092	4.48289e-15	1.89017e-13	COW1	Metabolism;Metabolism	Global and overview maps;Amino acid metabolism	K11816;K11816	--	XP_015631027.1 probable indole-3-pyruvate monooxygenase YUCCA7 isoform X2 [Oryza sativa Japonica Group]	ko01100//Metabolic pathways;ko00380//Tryptophan metabolism	GO:0005783//endoplasmic reticulum	GO:0004497//monooxygenase activity;GO:0004499//N,N-dimethylaniline monooxygenase activity;GO:0016491//oxidoreductase activity;GO:0050660//flavin adenine dinucleotide binding;GO:0050661//NADP binding;GO:0103075//indole-3-pyruvate monooxygenase activity	GO:0009851//auxin biosynthetic process;GO:2000024//regulation of leaf development;GO:2000280//regulation of root development
Os02g0783700	864	491	1434	8320	7500	6864	19.874	12.219	33.361	217.659	205.575	175.676	21.818	199.637	3.19379	1.3643e-18	8.21091e-17	LKR/SDH	Metabolism;Metabolism;Metabolism	Global and overview maps;Global and overview maps;Amino acid metabolism	K14157;K14157;K14157	--	XP_015626026.1 alpha-aminoadipic semialdehyde synthase [Oryza sativa Japonica Group]	ko01100//Metabolic pathways;ko01110//Biosynthesis of secondary metabolites;ko00310//Lysine degradation	GO:0016020//membrane	GO:0003824//catalytic activity;GO:0016491//oxidoreductase activity;GO:0047130//saccharopine dehydrogenase (NADP+, L-lysine-forming) activity;GO:0047131//saccharopine dehydrogenase (NAD+, L-glutamate-forming) activity	GO:0008152//metabolic process;GO:0033512//L-lysine catabolic process to acetyl-CoA via saccharopine
Os03g0340601	1	1	3	15	9	20	0.036	0.039	0.11	0.582	0.343	0.767	0.0616667	0.564	3.19313	0.00163648	0.00916421	--	-	-	-	--	BAS84120.1 Os03g0340601 [Oryza sativa Japonica Group]	-	-	-	-
Os11g0454000	55	36	65	423	434	414	5.076	3.58	6.068	44.385	47.705	42.452	4.908	44.8473	3.19182	2.70296e-30	3.29019e-28	RAB21	-	-	-	--	XP_015617610.1 dehydrin Rab16C [Oryza sativa Japonica Group]	-	-	-	GO:0009414//response to water deprivation;GO:0009415//response to water;GO:0009631//cold acclimation;GO:0009737//response to abscisic acid
Os08g0425200	97	168	131	1094	1049	1105	7.459	13.92	10.189	95.641	96.067	94.501	10.5227	95.403	3.18053	1.0548e-37	1.89741e-35	RcbX	-	-	-	--	XP_015648769.1 chaperonin-like RBCX protein 1, chloroplastic [Oryza sativa Japonica Group]	-	-	GO:0044183//protein folding chaperone	GO:0006457//protein folding;GO:0015977//carbon fixation;GO:0015979//photosynthesis;GO:0110102//ribulose bisphosphate carboxylase complex assembly
Os07g0603100	80	26	21	317	323	376	2.727	0.955	0.724	12.284	13.112	14.253	1.46867	13.2163	3.16974	2.27347e-11	6.19635e-10	NTF2	-	-	-	--	XP_015647886.1 ras GTPase-activating protein-binding protein 2 [Oryza sativa Japonica Group]	-	GO:0005737//cytoplasm;GO:0005829//cytosol;GO:0043229//intracellular organelle;GO:1990904//ribonucleoprotein complex	GO:0003676//nucleic acid binding;GO:0003723//RNA binding;GO:0003729//mRNA binding	-
Os03g0593600	5	0	1	14	15	18	0.224	0	0.045	0.712	0.799	0.895	0.0896667	0.802	3.16096	0.00335228	0.0169414	CYP71W1	-	-	-	--	XP_015630023.1 ent-isokaurene C2/C3-hydroxylase-like [Oryza sativa Japonica Group]	-	GO:0016020//membrane	GO:0004497//monooxygenase activity;GO:0005506//iron ion binding;GO:0016491//oxidoreductase activity;GO:0016705//oxidoreductase activity, acting on paired donors, with incorporation or reduction of molecular oxygen;GO:0020037//heme binding;GO:0046872//metal ion binding	-
MSTRG.30280	3	1	9	33	38	31	0.086	0.031	0.262	1.093	1.3	0.99	0.126333	1.12767	3.15803	3.00404e-05	0.000273819	SUVH5	-	-	-	--	BAT05331.1 taxid=39947 Os08g0399500 [Oryza sativa Japonica Group]	-	-	-	-
Os03g0348900	159	82	100	823	912	968	10.542	5.905	6.665	62.215	72.386	71.486	7.704	68.6957	3.15654	7.60194e-28	8.17752e-26	OsSRFP1	Genetic Information Processing	Folding, sorting and degradation	K10144	--	XP_015628865.1 E3 ubiquitin-protein ligase SRFP1-like [Oryza sativa Japonica Group]	ko04120//Ubiquitin mediated proteolysis	GO:0005634//nucleus;GO:0005737//cytoplasm	GO:0008270//zinc ion binding;GO:0016740//transferase activity;GO:0046872//metal ion binding;GO:0061630//ubiquitin protein ligase activity	GO:0006511//ubiquitin-dependent protein catabolic process;GO:0016567//protein ubiquitination
Os06g0565000	20	4	17	96	109	117	0.394	0.085	0.339	2.15	2.557	2.563	0.272667	2.42333	3.15178	5.44519e-10	1.22693e-08	--	-	-	-	--	BAF19801.1 Os06g0565000 [Oryza sativa Japonica Group]	-	-	-	-
Os01g0256300	1	0	3	11	13	7	0.046	0	0.14	0.576	0.714	0.359	0.062	0.549667	3.14822	0.0113435	0.0467233	--	-	-	-	--	BAS71391.1 Os01g0256300, partial [Oryza sativa Japonica Group]	-	-	-	-
Os03g0381500	27	15	24	157	181	183	2.196	1.315	1.974	14.518	17.533	16.554	1.82833	16.2017	3.14754	1.10862e-19	7.35576e-18	OsEnS-46	-	-	-	--	XP_015631458.1 uncharacterized protein LOC4332980 [Oryza sativa Japonica Group]	-	GO:0016020//membrane	-	-
Os04g0526200	2	1	0	9	6	9	0.051	0.028	0	0.261	0.183	0.256	0.0263333	0.233333	3.14743	0.0190635	0.0712768	Os02g0780600	Genetic Information Processing	Translation	K00565	--	BAS90168.1 Os04g0526200, partial [Oryza sativa Japonica Group]	ko03015//mRNA surveillance pathway	-	-	-
Os01g0880900	3	1	2	14	18	15	0.109	0.039	0.074	0.579	0.779	0.606	0.074	0.654667	3.14516	0.000956578	0.00578935	PCMP-E41	-	-	-	--	XP_015633751.1 pentatricopeptide repeat-containing protein At3g21470 [Oryza sativa Japonica Group]	-	GO:0043231//intracellular membrane-bounded organelle	GO:0003723//RNA binding	GO:0009451//RNA modification
Os05g0114400	3	1	3	22	15	18	0.249	0.089	0.252	2.073	1.481	1.66	0.196667	1.738	3.1436	0.000428108	0.00289147	ZAT5	-	-	-	C2H2	XP_015638278.1 zinc finger protein ZAT12 [Oryza sativa Japonica Group]	-	-	-	-
Os06g0125200	5	13	19	105	88	102	0.366	1.024	1.405	8.731	7.665	8.297	0.931667	8.231	3.14318	5.11956e-11	1.3379e-09	FLZ1	-	-	-	--	XP_015641434.1 uncharacterized protein LOC4339960 [Oryza sativa Japonica Group]	-	-	-	-
MSTRG.24897	74	23	119	426	527	738	0.745	0.25	1.202	4.857	6.295	8.223	0.732333	6.45833	3.14059	3.06088e-10	7.13008e-09	GIP	-	-	-	--	ABA98785.1 taxid=39947 retrotransposon protein, putative, Ty1-copia subclass [Oryza sativa Japonica Group]	-	-	GO:0003676//nucleic acid binding;GO:0008270//zinc ion binding	GO:0015074//DNA integration
Os10g0128600	3	5	7	40	36	43	0.131	0.235	0.308	1.981	1.868	2.084	0.224667	1.97767	3.13794	3.80898e-07	5.34826e-06	OsFbox518	-	-	-	--	XP_015613506.1 uncharacterized protein LOC4348029 [Oryza sativa Japonica Group]	-	-	-	-
Os04g0420033	0	0	12	34	32	27	0	0	0.35	1.113	1.098	0.865	0.116667	1.02533	3.13563	0.00611406	0.0279931	At2g19130	-	-	-	--	BAS89186.1 Os04g0420033 [Oryza sativa Japonica Group]	-	GO:0016020//membrane	GO:0000166//nucleotide binding;GO:0004672//protein kinase activity;GO:0004674//protein serine/threonine kinase activity;GO:0005524//ATP binding;GO:0016301//kinase activity;GO:0016740//transferase activity;GO:0106310//protein serine kinase activity	GO:0006468//protein phosphorylation;GO:0016310//phosphorylation;GO:0048544//recognition of pollen;GO:0051707//response to other organism
Os05g0247100	12578	7299	27142	120862	122924	122749	768.92	480.823	1678.16	8399.66	8948.93	8345.23	975.968	8564.6	3.13348	6.46054e-14	2.40167e-12	DIP3	Metabolism;Metabolism	Global and overview maps;Carbohydrate metabolism	K01183;K01183	--	XP_015639909.1 xylanase inhibitor protein 2-like [Oryza sativa Japonica Group]	ko01100//Metabolic pathways;ko00520//Amino sugar and nucleotide sugar metabolism	GO:0005576//extracellular region	GO:0004568//chitinase activity	GO:0005975//carbohydrate metabolic process
Os03g0232200	2	0	1	13	5	5	0.058	0	0.03	0.432	0.174	0.162	0.0293333	0.256	3.12553	0.0286836	0.0985722	OsPLT9	-	-	-	AP2	XP_015629410.1 AP2-like ethylene-responsive transcription factor CRL5 isoform X2 [Oryza sativa Japonica Group]	-	GO:0005634//nucleus	GO:0003677//DNA binding;GO:0003700//DNA-binding transcription factor activity	GO:0006355//regulation of transcription, DNA-templated
Os07g0169600	329	309	275	2510	2352	2241	18.532	18.755	15.667	160.737	157.78	140.389	17.6513	152.969	3.11539	5.50964e-70	3.96437e-67	IDS3	Metabolism;Metabolism;Metabolism	Global and overview maps;Global and overview maps;Biosynthesis of other secondary metabolites	K18054;K18054;K18054	--	XP_025882772.1 uncharacterized protein LOC4342505 [Oryza sativa Japonica Group]	ko01100//Metabolic pathways;ko01110//Biosynthesis of secondary metabolites;ko00999//Biosynthesis of various plant secondary metabolites	-	GO:0016491//oxidoreductase activity;GO:0046872//metal ion binding	-
Os06g0298000	1	0	4	10	16	12	0.044	0	0.178	0.499	0.837	0.586	0.074	0.640667	3.11398	0.00688632	0.030934	--	-	-	-	--	BAS97357.1 Os06g0298000, partial [Oryza sativa Japonica Group]	-	-	-	-
Os02g0801255	10	12	3	68	50	81	2.539	3.235	0.853	19.36	15.008	22.756	2.209	19.0413	3.10767	2.24317e-08	3.86134e-07	--	-	-	-	--	BAG92931.1 unnamed protein product [Oryza sativa Japonica Group]	-	-	-	-
Os01g0795300	4	6	9	38	44	61	0.268	0.481	0.686	3.292	3.936	5.093	0.478333	4.107	3.102	2.0397e-07	2.99789e-06	--	-	-	-	--	BAD53016.1 unknown protein [Oryza sativa Japonica Group]	-	-	-	-
Os04g0188433	23	12	26	122	142	201	2.989	1.68	3.417	18.022	21.974	29.046	2.69533	23.014	3.09398	9.35246e-14	3.43337e-12	--	-	-	-	--	BAH00940.1 unnamed protein product [Oryza sativa Japonica Group]	-	-	-	-
Os02g0191600	5	8	22	106	85	76	0.421	0.725	1.872	10.139	8.517	7.112	1.006	8.58933	3.09392	2.05271e-08	3.5686e-07	OsbZIP16	-	-	-	bZIP	BAS77406.1 Os02g0191600, partial [Oryza sativa Japonica Group]	-	-	GO:0003677//DNA binding;GO:0003700//DNA-binding transcription factor activity	GO:0006355//regulation of transcription, DNA-templated
Os05g0420800	4	7	0	27	32	26	0.142	0.268	0	1.091	1.355	1.028	0.136667	1.158	3.0829	0.000168169	0.00126808	PMR	-	-	-	--	AAT44245.1 unknown protein [Oryza sativa Japonica Group]	-	-	GO:0003677//DNA binding;GO:0046872//metal ion binding	-
Os01g0276300	5	1	2	16	19	25	0.384	0.083	0.156	1.399	1.74	2.138	0.207667	1.759	3.08241	0.000484789	0.00322983	OsEnS-4	-	-	-	--	XP_015611186.1 embryonic protein DC-8 [Oryza sativa Japonica Group]	-	-	-	-
Os02g0805100	4	15	15	82	94	83	0.29	1.172	1.1	6.757	8.115	6.691	0.854	7.18767	3.07322	5.65795e-10	1.27221e-08	OsIAA9	Environmental Information Processing	Signal transduction	K14484	--	XP_015627246.1 auxin-responsive protein IAA9 [Oryza sativa Japonica Group]	ko04075//Plant hormone signal transduction	GO:0005634//nucleus	GO:0005515//protein binding	GO:0006355//regulation of transcription, DNA-templated;GO:0009733//response to auxin;GO:0009734//auxin-activated signaling pathway
Os03g0689300	146	51	153	1001	809	795	3.237	1.219	3.431	25.234	21.363	19.605	2.629	22.0673	3.06933	4.22224e-15	1.79177e-13	OSA1	Metabolism;Metabolism	Global and overview maps;Energy metabolism	K01535;K01535	--	XP_015632800.1 plasma membrane ATPase 1 isoform X2 [Oryza sativa Japonica Group]	ko01100//Metabolic pathways;ko00190//Oxidative phosphorylation	GO:0005886//plasma membrane;GO:0016020//membrane	GO:0000166//nucleotide binding;GO:0005215//transporter activity;GO:0005524//ATP binding;GO:0008553//P-type proton-exporting transporter activity;GO:0015662//P-type ion transporter activity;GO:0016787//hydrolase activity;GO:0016887//ATP hydrolysis activity	GO:0006811//ion transport;GO:0034220//ion transmembrane transport;GO:0051453//regulation of intracellular pH;GO:0120029//proton export across plasma membrane;GO:1902600//proton transmembrane transport
Os05g0151200	19	12	14	117	100	121	1.68	1.143	1.252	11.758	10.528	11.896	1.35833	11.394	3.06836	4.50204e-15	1.8956e-13	TSPO	-	-	-	--	XP_015639220.1 translocator protein homolog [Oryza sativa Japonica Group]	-	GO:0016020//membrane	-	-
Os03g0712200	17	11	19	98	111	143	0.711	0.495	0.803	4.658	5.526	6.648	0.669667	5.61067	3.06666	6.24821e-14	2.32541e-12	--	-	-	-	--	XP_015632879.1 zinc finger protein VAR3, chloroplastic [Oryza sativa Japonica Group]	-	GO:0005737//cytoplasm	GO:0003723//RNA binding;GO:0003729//mRNA binding;GO:0046872//metal ion binding	-
Os10g0361900	2	2	2	14	14	17	0.213	0.23	0.215	1.695	1.776	2.014	0.219333	1.82833	3.05933	0.00110379	0.00655294	--	-	-	-	--	XP_015613881.1 PLAT domain-containing protein 3 [Oryza sativa Japonica Group]	-	-	GO:0005515//protein binding	-
Os11g0175450	0	3	0	5	11	6	0	0.141	0	0.268	0.601	0.298	0.047	0.389	3.04904	0.0469982	0.145414	--	-	-	-	--	BAT12907.1 Os11g0175450 [Oryza sativa Japonica Group]	-	-	-	-
Os06g0166500	3	8	10	49	51	57	0.221	0.634	0.743	4.095	4.464	4.66	0.532667	4.40633	3.04827	5.79888e-08	9.30436e-07	OsIAA20	Environmental Information Processing	Signal transduction	K14484	--	XP_015641983.1 auxin-responsive protein IAA20 [Oryza sativa Japonica Group]	ko04075//Plant hormone signal transduction	GO:0005634//nucleus	GO:0005515//protein binding	GO:0006355//regulation of transcription, DNA-templated;GO:0009733//response to auxin;GO:0009734//auxin-activated signaling pathway
Os02g0101000	386	378	433	3042	2810	3032	13.189	13.831	15.195	118.186	114.805	115.697	14.0717	116.229	3.04611	3.38415e-75	2.96149e-72	OsATL11	-	-	-	--	XP_015627437.1 amino acid transporter AVT1C isoform X2 [Oryza sativa Japonica Group]	-	GO:0005886//plasma membrane;GO:0016020//membrane	GO:0015171//amino acid transmembrane transporter activity	GO:0003333//amino acid transmembrane transport;GO:0006865//amino acid transport
Os11g0680200	1	4	6	22	25	35	0.031	0.134	0.189	0.777	0.925	1.21	0.118	0.970667	3.04019	8.00516e-05	0.000658702	PCMP-E88	-	-	-	--	BAT15245.1 Os11g0680200 [Oryza sativa Japonica Group]	-	-	GO:0003723//RNA binding	GO:0009451//RNA modification
Os01g0646000	12	6	3	54	49	51	0.578	0.311	0.146	2.956	2.81	2.731	0.345	2.83233	3.03732	2.27582e-07	3.31633e-06	PCMP-E44	-	-	-	--	BAF05618.1 Os01g0646000 [Oryza sativa Japonica Group]	-	GO:0043231//intracellular membrane-bounded organelle	GO:0003723//RNA binding	GO:0009451//RNA modification
Os06g0168700	27	0	11	92	88	93	1.955	0	0.806	7.574	7.589	7.49	0.920333	7.551	3.03644	0.000165552	0.00125126	TPRP-F1	-	-	-	--	EEC84097.1 hypothetical protein OsI_30410 [Oryza sativa Indica Group]	-	-	-	-
Os07g0602600	5	2	4	26	22	32	0.233	0.1	0.188	1.377	1.221	1.658	0.173667	1.41867	3.03014	4.07755e-05	0.000362313	RBG3	Genetic Information Processing	Transcription	K12741	--	XP_015645572.1 glycine-rich RNA-binding protein 2, mitochondrial [Oryza sativa Japonica Group]	ko03040//Spliceosome	GO:0005689//U12-type spliceosomal complex;GO:0005737//cytoplasm	GO:0003676//nucleic acid binding;GO:0003723//RNA binding;GO:0003729//mRNA binding	GO:0048026//positive regulation of mRNA splicing, via spliceosome
Os07g0649200	7	5	9	61	48	44	0.177	0.136	0.23	1.76	1.434	1.241	0.181	1.47833	3.02991	3.55588e-08	5.90744e-07	--	-	-	-	--	BAF22392.1 Os07g0649200 [Oryza sativa Japonica Group]	-	-	-	-
Os07g0638300	4	0	2	18	12	13	0.294	0	0.149	1.503	1.049	1.062	0.147667	1.20467	3.02822	0.00418313	0.0203586	Os1-CysPrxA	Metabolism;Metabolism;Metabolism;Metabolism	Global and overview maps;Global and overview maps;Biosynthesis of other secondary metabolites;Metabolism of other amino acids	K11188;K11188;K11188;K11188	--	XP_015645300.1 1-Cys peroxiredoxin A [Oryza sativa Japonica Group]	ko01100//Metabolic pathways;ko01110//Biosynthesis of secondary metabolites;ko00940//Phenylpropanoid biosynthesis;ko00480//Glutathione metabolism	GO:0005634//nucleus;GO:0005737//cytoplasm;GO:0005739//mitochondrion;GO:0005829//cytosol	GO:0004601//peroxidase activity;GO:0016209//antioxidant activity;GO:0016491//oxidoreductase activity;GO:0051920//peroxiredoxin activity	GO:0045454//cell redox homeostasis;GO:0098869//cellular oxidant detoxification
Os04g0546900	1	1	1	13	4	5	0.083	0.09	0.084	1.232	0.397	0.466	0.0856667	0.698333	3.02711	0.0280044	0.0967514	--	-	-	-	--	BAS90345.1 Os04g0546900 [Oryza sativa Japonica Group]	-	-	-	-
Os07g0619600	12	11	47	181	157	169	0.517	0.511	2.049	8.871	8.06	8.102	1.02567	8.34433	3.02423	1.90493e-08	3.32863e-07	--	-	-	-	HB-other	BAT02681.1 Os07g0619600 [Oryza sativa Japonica Group]	-	GO:0005634//nucleus	GO:0003677//DNA binding	GO:0006357//regulation of transcription by RNA polymerase II
Os06g0567900	917	662	292	4414	4713	4518	30.672	23.859	9.878	167.845	187.736	168.063	21.4697	174.548	3.02325	5.86092e-16	2.69178e-14	AO	Metabolism;Metabolism	Global and overview maps;Carbohydrate metabolism	K00423;K00423	--	XP_015643242.1 L-ascorbate oxidase isoform X2 [Oryza sativa Japonica Group]	ko01100//Metabolic pathways;ko00053//Ascorbate and aldarate metabolism	GO:0005576//extracellular region	GO:0005507//copper ion binding;GO:0008447//L-ascorbate oxidase activity;GO:0016491//oxidoreductase activity;GO:0046872//metal ion binding	-
MSTRG.7611	0	0	4	6	10	14	0	0	0.381	0.611	1.067	1.408	0.127	1.02867	3.01788	0.0273572	0.0950939	--	-	-	-	--	ABA93601.1 taxid=39947 retrotransposon protein, putative, Ty3-gypsy subclass [Oryza sativa Japonica Group]	-	GO:0005886//plasma membrane;GO:0016020//membrane;GO:0019028//viral capsid;GO:0019031//viral envelope;GO:0031514//motile cilium	GO:0005198//structural molecule activity;GO:0005515//protein binding;GO:0005524//ATP binding;GO:0022857//transmembrane transporter activity;GO:0030983//mismatched DNA binding	GO:0006298//mismatch repair;GO:0006457//protein folding;GO:0007059//chromosome segregation;GO:0030261//chromosome condensation;GO:0048309//endoplasmic reticulum inheritance;GO:0048870//cell motility;GO:0051028//mRNA transport;GO:0055085//transmembrane transport
Os01g0212700	4	0	2	15	22	5	0.281	0	0.142	1.197	1.839	0.39	0.141	1.142	3.0178	0.0107471	0.0446643	EL5.1	-	-	-	--	BAS71000.1 Os01g0212700, partial [Oryza sativa Japonica Group]	-	GO:0016020//membrane	-	-
Os01g0232100	14	30	12	139	127	147	0.971	2.241	0.841	10.956	10.486	11.335	1.351	10.9257	3.01562	3.61404e-13	1.23048e-11	OsTIP4	-	-	-	--	XP_025879958.1 probable aquaporin TIP4-2 [Oryza sativa Japonica Group]	-	GO:0005773//vacuole;GO:0005774//vacuolar membrane;GO:0016020//membrane	GO:0015250//water channel activity;GO:0015267//channel activity	GO:0006833//water transport;GO:0055085//transmembrane transport
Os02g0191200	2	1	5	22	23	12	0.065	0.035	0.165	0.815	0.892	0.435	0.0883333	0.714	3.01489	0.00100429	0.00602406	PCMP-H12	-	-	-	--	XP_015625578.1 pentatricopeptide repeat-containing protein At3g62890 [Oryza sativa Japonica Group]	-	-	GO:0003723//RNA binding;GO:0008270//zinc ion binding	GO:0009451//RNA modification
Os07g0154100	75	8	78	362	397	385	2.564	0.295	2.697	14.067	16.161	14.635	1.852	14.9543	3.01341	4.89836e-07	6.71766e-06	OSNCED3	Metabolism;Metabolism;Metabolism	Global and overview maps;Global and overview maps;Metabolism of terpenoids and polyketides	K09840;K09840;K09840	--	XP_015645858.1 LOW QUALITY PROTEIN: 9-cis-epoxycarotenoid dioxygenase NCED4, chloroplastic-like [Oryza sativa Japonica Group]	ko01100//Metabolic pathways;ko01110//Biosynthesis of secondary metabolites;ko00906//Carotenoid biosynthesis	GO:0009507//chloroplast;GO:0009536//plastid;GO:0009570//chloroplast stroma	GO:0010436//carotenoid dioxygenase activity;GO:0016491//oxidoreductase activity;GO:0016702//oxidoreductase activity, acting on single donors with incorporation of molecular oxygen, incorporation of two atoms of oxygen;GO:0045549//9-cis-epoxycarotenoid dioxygenase activity;GO:0046872//metal ion binding;GO:0051213//dioxygenase activity	GO:0009688//abscisic acid biosynthetic process;GO:0016121//carotene catabolic process
Os08g0499300	56	67	71	473	479	476	1.917	2.678	2.441	18.436	19.219	19.045	2.34533	18.9	3.01052	2.95401e-40	6.17083e-38	OsWRKY30	Organismal Systems	Environmental adaptation	K18835	WRKY	XP_015650158.1 probable WRKY transcription factor 2 [Oryza sativa Japonica Group]	ko04626//Plant-pathogen interaction	GO:0005634//nucleus	GO:0003677//DNA binding;GO:0003700//DNA-binding transcription factor activity;GO:0043565//sequence-specific DNA binding	GO:0006355//regulation of transcription, DNA-templated;GO:0050896//response to stimulus
Os10g0505700	1930	1966	2027	10843	14409	17482	281.191	308.634	298.695	1795.97	2500.1	2832.63	296.173	2376.24	3.00416	1.74672e-40	3.72086e-38	OsLTP2.12	-	-	-	--	XP_015613799.1 non-specific lipid-transfer protein 2P [Oryza sativa Japonica Group]	-	-	GO:0008233//peptidase activity	GO:0006508//proteolysis;GO:0006869//lipid transport
Os12g0160300	4	2	3	15	25	24	0.138	0.074	0.105	0.589	1.029	0.922	0.105667	0.846667	3.00227	0.000240652	0.0017467	--	-	-	-	--	BAT15983.1 Os12g0160300 [Oryza sativa Japonica Group]	-	-	-	-
Os11g0524601	2	0	3	10	13	12	0.108	0	0.164	0.616	0.839	0.723	0.0906667	0.726	3.00133	0.00767048	0.0337358	SALT	-	-	-	--	BAT14233.1 Os11g0524601 [Oryza sativa Japonica Group]	-	-	GO:0030246//carbohydrate binding	-
Os06g0705400	27	20	49	200	243	240	3.161	2.523	5.802	26.618	33.878	31.247	3.82867	30.581	2.99772	1.28143e-15	5.69938e-14	OsLTP2.6	-	-	-	--	XP_015641447.1 non-specific lipid-transfer protein 2P [Oryza sativa Japonica Group]	-	-	-	GO:0006869//lipid transport
Os03g0837000	1	2	2	7	12	17	0.039	0.084	0.079	0.312	0.56	0.741	0.0673333	0.537667	2.99732	0.00540592	0.0252652	--	Genetic Information Processing	Folding, sorting and degradation	K12611	--	BAS87261.1 Os03g0837000 [Oryza sativa Japonica Group]	ko03018//RNA degradation	GO:0005737//cytoplasm;GO:0043229//intracellular organelle	GO:0008047//enzyme activator activity	GO:0000290//deadenylation-dependent decapping of nuclear-transcribed mRNA;GO:0043085//positive regulation of catalytic activity
Os05g0209683	3	1	1	11	12	16	0.227	0.077	0.075	0.843	0.992	1.191	0.126333	1.00867	2.99714	0.00287293	0.014848	--	-	-	-	--	BAS92784.1 Os05g0209683 [Oryza sativa Japonica Group]	-	-	-	-
Os08g0107800	14	11	11	81	88	87	0.383	0.324	0.302	2.508	2.866	2.656	0.336333	2.67667	2.99247	9.93477e-13	3.17864e-11	Rf1	-	-	-	--	BAD09394.1 putative PPR protein [Oryza sativa Japonica Group]	-	-	-	-
Os05g0464100	3	3	2	27	13	18	0.127	0.137	0.085	1.29	0.638	0.84	0.116333	0.922667	2.98755	0.000487847	0.00324686	OsMCM8	-	-	-	--	AAU90181.1 unknown protein [Oryza sativa Japonica Group]	-	-	GO:0000166//nucleotide binding;GO:0003677//DNA binding;GO:0004386//helicase activity;GO:0005524//ATP binding	GO:0000724//double-strand break repair via homologous recombination;GO:0006260//DNA replication;GO:0007140//male meiotic nuclear division;GO:0007143//female meiotic nuclear division;GO:0009555//pollen development;GO:0032508//DNA duplex unwinding
Os02g0218700	19	9	121	376	327	341	0.809	0.413	5.211	18.202	16.583	16.149	2.14433	16.978	2.98507	0.00517085	0.0243743	HPL2	Metabolism;Metabolism;Metabolism	Global and overview maps;Global and overview maps;Lipid metabolism	K01723;K01723;K01723	--	XP_015624763.1 allene oxide synthase 3 [Oryza sativa Japonica Group]	ko01100//Metabolic pathways;ko01110//Biosynthesis of secondary metabolites;ko00592//alpha-Linolenic acid metabolism	-	GO:0004497//monooxygenase activity;GO:0005506//iron ion binding;GO:0009978//allene oxide synthase activity;GO:0016491//oxidoreductase activity;GO:0016705//oxidoreductase activity, acting on paired donors, with incorporation or reduction of molecular oxygen;GO:0016829//lyase activity;GO:0020037//heme binding;GO:0046872//metal ion binding	GO:0006629//lipid metabolic process;GO:0006631//fatty acid metabolic process;GO:0006633//fatty acid biosynthetic process;GO:0016125//sterol metabolic process;GO:0031408//oxylipin biosynthetic process
Os11g0130300	7	6	2	35	31	46	0.361	0.314	0.115	1.948	1.797	2.483	0.263333	2.076	2.97884	3.61476e-06	4.07955e-05	--	-	-	-	--	XP_015615987.1 non-structural maintenance of chromosomes element 1 homolog [Oryza sativa Japonica Group]	-	GO:0005634//nucleus;GO:0030915//Smc5-Smc6 complex	GO:0004842//ubiquitin-protein transferase activity;GO:0016740//transferase activity;GO:0046872//metal ion binding	GO:0000724//double-strand break repair via homologous recombination;GO:0006281//DNA repair;GO:0006301//postreplication repair;GO:0006310//DNA recombination;GO:0006974//cellular response to DNA damage stimulus
Os08g0434000	5	2	9	33	38	41	0.108	0.047	0.197	0.81	0.977	0.985	0.117333	0.924	2.97728	6.93308e-06	7.35574e-05	PCMP-H76	-	-	-	--	XP_015648750.1 pentatricopeptide repeat-containing protein At3g47530 [Oryza sativa Japonica Group]	-	GO:0009507//chloroplast	GO:0003723//RNA binding;GO:0008270//zinc ion binding	GO:0009451//RNA modification;GO:1900865//chloroplast RNA modification
Os05g0142100	79	44	75	389	434	566	9.414	5.649	9.039	52.698	61.589	75.008	8.034	63.0983	2.97341	2.15171e-21	1.63162e-19	--	-	-	-	--	AAS98435.1 unknown protein [Oryza sativa Japonica Group]	-	-	-	-
Os05g0147550	3	1	4	20	21	14	0.108	0.056	0.172	0.937	1.04	0.661	0.112	0.879333	2.97291	0.000789763	0.00490446	--	-	-	-	--	BAS92261.1 Os05g0147550, partial [Oryza sativa Japonica Group]	-	-	-	-
Os12g0156900	9	5	10	57	59	51	0.347	0.207	0.389	2.495	2.706	2.184	0.314333	2.46167	2.96927	1.1397e-08	2.07549e-07	PCMP-H16	-	-	-	--	XP_025877951.1 pentatricopeptide repeat-containing protein At5g04780, mitochondrial [Oryza sativa Japonica Group]	-	GO:0043231//intracellular membrane-bounded organelle	GO:0003723//RNA binding;GO:0008270//zinc ion binding	GO:0009451//RNA modification
Os12g0503000	185	260	645	2594	2637	2596	6.595	9.835	23.433	102.068	110.048	99.975	13.2877	104.03	2.96884	8.33199e-13	2.69512e-11	OsUPS1	-	-	-	--	XP_015619380.1 ureide permease 2 [Oryza sativa Japonica Group]	-	GO:0016020//membrane	GO:0005274//allantoin:proton symporter activity;GO:0015505//uracil:cation symporter activity;GO:0022857//transmembrane transporter activity	GO:0015720//allantoin transport;GO:0055085//transmembrane transport;GO:0071705//nitrogen compound transport;GO:1903791//uracil transmembrane transport
Os07g0650000	4	5	12	27	52	68	0.092	0.144	0.294	0.769	1.52	1.855	0.176667	1.38133	2.96696	8.00888e-06	8.3895e-05	--	-	-	-	--	BAF22396.1 Os07g0650000 [Oryza sativa Japonica Group]	-	-	-	-
Os07g0637050	2	0	5	23	14	8	0.072	0	0.189	1.03	0.656	0.347	0.087	0.677667	2.96149	0.00935301	0.0397533	--	-	-	-	--	BAT02827.1 Os07g0637050, partial [Oryza sativa Japonica Group]	-	-	-	-
Os10g0126700	1	2	5	17	18	21	0.039	0.084	0.197	0.751	0.833	0.907	0.106667	0.830333	2.96058	0.000766153	0.00478166	OsFbox513	-	-	-	--	XP_015612768.1 MEIOTIC F-BOX protein MOF-like [Oryza sativa Japonica Group]	-	-	GO:0005515//protein binding	-
Os03g0716200	15	11	8	74	68	96	0.432	0.342	0.233	2.425	2.335	3.078	0.335667	2.61267	2.96042	1.55083e-10	3.75855e-09	MMD1	-	-	-	--	AAL58226.1 putative collagen [Oryza sativa Japonica Group]	-	GO:0005581//collagen trimer	GO:0046872//metal ion binding	-
Os11g0485200	112	76	168	834	782	856	2.542	1.859	3.856	21.519	21.136	21.606	2.75233	21.4203	2.96025	6.54172e-22	5.05523e-20	AHA3	Metabolism;Metabolism	Global and overview maps;Energy metabolism	K01535;K01535	--	XP_015618021.1 ATPase 3, plasma membrane-type [Oryza sativa Japonica Group]	ko01100//Metabolic pathways;ko00190//Oxidative phosphorylation	GO:0005886//plasma membrane;GO:0016020//membrane	GO:0000166//nucleotide binding;GO:0005524//ATP binding;GO:0008553//P-type proton-exporting transporter activity;GO:0015662//P-type ion transporter activity;GO:0016887//ATP hydrolysis activity	GO:0034220//ion transmembrane transport;GO:0051453//regulation of intracellular pH;GO:1902600//proton transmembrane transport
Os01g0124650	9	0	0	9	32	17	0.743	0	0	0.837	3.332	1.609	0.247667	1.926	2.95914	0.0280997	0.0969877	RBBI2-3	-	-	-	--	XP_015634573.1 Bowman-Birk type bran trypsin inhibitor [Oryza sativa Japonica Group]	-	GO:0005576//extracellular region	GO:0004867//serine-type endopeptidase inhibitor activity;GO:0030414//peptidase inhibitor activity	GO:0010466//negative regulation of peptidase activity
Os05g0444750	1	2	3	12	15	15	0.066	0.142	0.2	0.898	1.176	1.098	0.136	1.05733	2.95875	0.00228929	0.0122238	--	-	-	-	--	BAS94271.1 Os05g0444750 [Oryza sativa Japonica Group]	-	-	-	-
Os02g0167200	7	8	5	51	42	47	0.233	0.287	0.168	1.93	1.665	1.74	0.229333	1.77833	2.95501	7.6072e-08	1.19338e-06	PCMP-E35	-	-	-	--	XP_015625552.1 pentatricopeptide repeat-containing protein At4g20770 [Oryza sativa Japonica Group]	-	GO:0043231//intracellular membrane-bounded organelle	GO:0003723//RNA binding	GO:0009451//RNA modification
Os08g0154250	0	1	3	13	5	10	0	0.039	0.111	0.539	0.217	0.406	0.05	0.387333	2.95358	0.0213881	0.07834	SKU5	-	-	-	--	XP_015650795.1 monocopper oxidase-like protein SKU5 [Oryza sativa Japonica Group]	-	GO:0005886//plasma membrane	GO:0005507//copper ion binding;GO:0016491//oxidoreductase activity	-
Os01g0274800	3	1	8	26	26	30	0.161	0.058	0.434	1.587	1.662	1.791	0.217667	1.68	2.94827	0.000179739	0.00134505	CSA	-	-	-	MYB	BAD81105.1 putative transcription factor [Oryza sativa Japonica Group]	-	-	-	-
Os11g0201360	4	0	5	19	18	24	0.148	0	0.188	0.802	0.796	0.991	0.112	0.863	2.94586	0.00120993	0.00707879	Os_F0253	-	-	-	--	XP_015615931.1 MEIOTIC F-BOX protein MOF-like [Oryza sativa Japonica Group]	-	-	GO:0005515//protein binding	-
Os05g0494600	7	4	4	33	33	37	0.459	0.283	0.265	2.461	2.578	2.7	0.335667	2.57967	2.94208	3.61086e-06	4.07799e-05	Os_F0757	-	-	-	--	XP_015639311.1 EID1-like F-box protein 3 [Oryza sativa Japonica Group]	-	-	-	-
Os11g0427800	323	182	286	1776	1773	1852	27.964	17.003	25.038	174.925	182.938	178.409	23.335	178.757	2.93744	1.40493e-30	1.74291e-28	OsLTP1.14	-	-	-	--	XP_015615102.1 non-specific lipid-transfer protein 1-like [Oryza sativa Japonica Group]	-	-	GO:0008289//lipid binding	GO:0006869//lipid transport
Os04g0107600	0	3	0	7	10	5	0	0.115	0	0.275	0.412	0.192	0.0383333	0.293	2.93423	0.0451531	0.14095	ADC2	Metabolism;Metabolism	Global and overview maps;Amino acid metabolism	K01583;K01583	--	XP_015633833.1 arginine decarboxylase 2 [Oryza sativa Japonica Group]	ko01100//Metabolic pathways;ko00330//Arginine and proline metabolism	-	GO:0003824//catalytic activity;GO:0008792//arginine decarboxylase activity;GO:0016829//lyase activity;GO:0016831//carboxy-lyase activity	GO:0006527//arginine catabolic process;GO:0008295//spermidine biosynthetic process;GO:0009446//putrescine biosynthetic process;GO:0033388//putrescine biosynthetic process from arginine
Os07g0209100	6474	3580	3788	31108	30854	32176	167.834	99.997	99.318	916.765	952.522	927.639	122.383	932.309	2.9294	3.11393e-27	3.24199e-25	RFS2	Metabolism;Metabolism	Global and overview maps;Carbohydrate metabolism	K06617;K06617	--	XP_015646880.1 probable galactinol--sucrose galactosyltransferase 2 isoform X1 [Oryza sativa Japonica Group]	ko01100//Metabolic pathways;ko00052//Galactose metabolism	-	GO:0052692//raffinose alpha-galactosidase activity	GO:0005975//carbohydrate metabolic process
Os03g0638400	36	13	47	177	186	286	0.957	0.372	1.263	5.347	5.886	8.452	0.864	6.56167	2.92496	2.42217e-10	5.70381e-09	--	-	-	-	--	BAS85410.1 Os03g0638400, partial [Oryza sativa Japonica Group]	-	-	-	-
Os01g0128200	632	272	918	3661	3986	4627	35.903	16.648	52.744	236.442	269.672	292.33	35.0983	266.148	2.92275	1.53018e-13	5.4446e-12	ENDO4	-	-	-	--	XP_015614478.1 endonuclease 2 [Oryza sativa Japonica Group]	-	-	GO:0000014//single-stranded DNA endodeoxyribonuclease activity;GO:0003676//nucleic acid binding;GO:0004518//nuclease activity;GO:0004519//endonuclease activity;GO:0004521//endoribonuclease activity;GO:0016787//hydrolase activity;GO:0016788//hydrolase activity, acting on ester bonds;GO:0046872//metal ion binding	GO:0006308//DNA catabolic process
Os11g0701000	0	3	1	13	7	8	0	0.18	0.056	0.824	0.465	0.496	0.0786667	0.595	2.91907	0.0190721	0.0712843	RIXI	Metabolism;Metabolism	Global and overview maps;Carbohydrate metabolism	K01183;K01183	--	XP_015617732.1 xylanase inhibitor protein 1-like [Oryza sativa Japonica Group]	ko01100//Metabolic pathways;ko00520//Amino sugar and nucleotide sugar metabolism	GO:0005576//extracellular region	GO:0004568//chitinase activity;GO:0016787//hydrolase activity;GO:0016798//hydrolase activity, acting on glycosyl bonds	GO:0005975//carbohydrate metabolic process;GO:0008152//metabolic process;GO:0045493//xylan catabolic process
Os10g0375000	16	8	0	67	35	61	0.317	0.171	0	1.511	0.835	1.344	0.162667	1.23	2.91867	0.00034465	0.00239782	YK19	-	-	-	--	XP_015613099.1 probable LRR receptor-like serine/threonine-protein kinase At3g47570 [Oryza sativa Japonica Group]	-	GO:0016020//membrane	GO:0000166//nucleotide binding;GO:0004672//protein kinase activity;GO:0005524//ATP binding;GO:0016301//kinase activity;GO:0016740//transferase activity	GO:0006468//protein phosphorylation;GO:0016310//phosphorylation
Os07g0691600	0	4	0	10	13	5	0	0.259	0	0.683	0.93	0.334	0.0863333	0.649	2.91023	0.0377546	0.122638	TS2	-	-	-	--	EEC82732.1 hypothetical protein OsI_27430 [Oryza sativa Indica Group]	-	-	-	-
MSTRG.30979	6	10	12	77	52	61	0.428	0.769	0.866	6.247	4.419	4.841	0.687667	5.169	2.9101	8.38316e-09	1.56991e-07	--	-	-	-	--	XP_025883211.1 taxid=39947 ubiquitin carboxyl-terminal hydrolase 2-like [Oryza sativa Japonica Group]	-	GO:0016592//mediator complex	GO:0003712//transcription coregulator activity;GO:0004843//thiol-dependent deubiquitinase	GO:0006357//regulation of transcription by RNA polymerase II;GO:0016579//protein deubiquitination
Os04g0326000	2	0	2	4	14	8	0.096	0	0.097	0.219	0.802	0.428	0.0643333	0.483	2.90838	0.0294934	0.100808	--	-	-	-	--	BAS88596.1 Os04g0326000 [Oryza sativa Japonica Group]	-	GO:0000785//chromatin;GO:0005634//nucleus	-	GO:0006259//DNA metabolic process;GO:0007049//cell cycle;GO:0007064//mitotic sister chromatid cohesion;GO:0035825//homologous recombination;GO:0051301//cell division
Os07g0530100	21	12	27	139	125	137	0.647	0.399	0.842	4.872	4.59	4.697	0.629333	4.71967	2.90679	4.85231e-14	1.82689e-12	TDP1	-	-	-	--	BAC79984.1 putative tyrosyl-DNA phosphodiesterase [Oryza sativa Japonica Group]	-	GO:0005634//nucleus	GO:0003690//double-stranded DNA binding;GO:0003697//single-stranded DNA binding;GO:0004518//nuclease activity;GO:0008081//phosphoric diester hydrolase activity;GO:0016787//hydrolase activity;GO:0017005//3'-tyrosyl-DNA phosphodiesterase activity	GO:0000012//single strand break repair;GO:0006281//DNA repair;GO:0006302//double-strand break repair;GO:0006974//cellular response to DNA damage stimulus
Os06g0705350	1	2	8	30	28	15	0.031	0.067	0.253	1.067	1.043	0.522	0.117	0.877333	2.90662	0.00098864	0.00595446	PCMP-H34	-	-	-	--	BAS99396.1 Os06g0705350 [Oryza sativa Japonica Group]	-	-	GO:0003723//RNA binding;GO:0008270//zinc ion binding	GO:0009451//RNA modification
Os02g0826100	52	58	115	525	476	502	1.434	1.723	3.207	16.456	15.629	15.393	2.12133	15.826	2.89925	8.25982e-18	4.61112e-16	OsRH48	-	-	-	--	XP_015626491.1 DEAD-box ATP-dependent RNA helicase 48 [Oryza sativa Japonica Group]	-	-	GO:0000166//nucleotide binding;GO:0003676//nucleic acid binding;GO:0003723//RNA binding;GO:0003724//RNA helicase activity;GO:0004386//helicase activity;GO:0005524//ATP binding;GO:0016787//hydrolase activity;GO:0016887//ATP hydrolysis activity	-
MSTRG.25078	19	0	23	106	76	120	0.282	0	0.346	1.681	1.292	1.699	0.209333	1.55733	2.8952	9.89036e-05	0.000792869	--	-	-	-	--	XP_066160019.1 taxid=39947 protein ALP1-like isoform X1 [Oryza sativa Japonica Group]	-	-	-	-
Os04g0581800	11	2	9	47	48	49	1.424	0.279	1.179	6.918	7.401	7.056	0.960667	7.125	2.89078	2.28807e-06	2.67843e-05	HIPP45	-	-	-	--	XP_015635135.1 heavy metal-associated isoprenylated plant protein 28 [Oryza sativa Japonica Group]	-	-	GO:0046872//metal ion binding	GO:0050896//response to stimulus
Os01g0618100	184	250	203	1495	1339	1424	10.177	14.899	11.356	94.003	88.198	87.591	12.144	89.9307	2.88857	1.16926e-45	3.07801e-43	AKR1	-	-	-	--	XP_015622800.1 probable aldo-keto reductase 1 [Oryza sativa Japonica Group]	-	-	-	-
Os07g0635800	3	6	8	38	42	33	0.104	0.224	0.28	1.495	1.731	1.27	0.202667	1.49867	2.8865	3.27598e-06	3.73365e-05	EMB2758	-	-	-	--	XP_015647966.1 hydrophobic protein LTI6A isoform X1 [Oryza sativa Japonica Group]	-	-	GO:0003723//RNA binding;GO:0008270//zinc ion binding	GO:0009451//RNA modification
Os11g0220400	10	0	2	24	29	24	0.5	0	0.101	1.363	1.725	1.333	0.200333	1.47367	2.87894	0.00282665	0.0146416	CIP111	-	-	-	--	XP_015617096.1 calmodulin-interacting protein 111 [Oryza sativa Japonica Group]	-	GO:0005634//nucleus;GO:0005829//cytosol;GO:0034098//VCP-NPL4-UFD1 AAA ATPase complex	GO:0016887//ATP hydrolysis activity;GO:0031593//polyubiquitin modification-dependent protein binding	GO:0030433//ubiquitin-dependent ERAD pathway;GO:0030970//retrograde protein transport, ER to cytosol;GO:0051228//mitotic spindle disassembly;GO:0071712//ER-associated misfolded protein catabolic process;GO:0097352//autophagosome maturation
Os10g0444500	1	3	0	7	11	9	0.038	0.124	0	0.305	0.502	0.383	0.054	0.396667	2.8769	0.0211272	0.077507	PCMP-H87	-	-	-	--	XP_015614121.1 pentatricopeptide repeat-containing protein At3g24000, mitochondrial [Oryza sativa Japonica Group]	-	-	GO:0003723//RNA binding;GO:0008270//zinc ion binding	GO:0009451//RNA modification
Os04g0476600	48	20	42	240	238	239	1.569	0.706	1.405	8.924	9.298	8.689	1.22667	8.97033	2.87042	4.31115e-16	2.00561e-14	At5g50170	-	-	-	--	BAF14995.2 Os04g0476600, partial [Oryza sativa Japonica Group]	-	GO:0016020//membrane	-	-
Os05g0513900	75	60	70	443	425	474	5.884	5.062	5.575	39.707	39.708	41.355	5.507	40.2567	2.86989	4.57632e-35	7.40883e-33	PIP	Metabolism;Metabolism	Global and overview maps;Amino acid metabolism	K01259;K01259	--	XP_015638755.1 proline iminopeptidase isoform X1 [Oryza sativa Japonica Group]	ko01100//Metabolic pathways;ko00330//Arginine and proline metabolism	GO:0005737//cytoplasm	GO:0004177//aminopeptidase activity	GO:0006508//proteolysis
Os07g0418600	139	47	145	1067	575	500	9.637	3.511	10.168	84.102	47.477	38.553	7.772	56.7107	2.86726	4.88572e-10	1.10858e-08	OsRePRP2.2	-	-	-	--	XP_015644989.1 protein TsetseEP [Oryza sativa Japonica Group]	-	-	-	-
Os02g0237100	4	1	4	29	15	14	0.187	0.05	0.189	1.54	0.836	0.729	0.142	1.035	2.86567	0.00132677	0.00766178	OsACL5	-	-	-	--	XP_015623846.1 thermospermine synthase ACAULIS5 [Oryza sativa Japonica Group]	-	-	GO:0003824//catalytic activity;GO:0008757//S-adenosylmethionine-dependent methyltransferase activity;GO:0010487//thermospermine synthase activity;GO:0016740//transferase activity;GO:0016768//spermine synthase activity	GO:0006596//polyamine biosynthetic process;GO:0009926//auxin polar transport;GO:0010087//phloem or xylem histogenesis;GO:0048759//xylem vessel member cell differentiation
Os01g0142600	0	1	10	17	22	32	0	0.038	0.353	0.674	0.913	1.241	0.130333	0.942667	2.85454	0.00713341	0.0318363	--	-	-	-	--	BAF03907.1 Os01g0142600 [Oryza sativa Japonica Group]	-	-	-	-
MSTRG.7870	3	4	5	27	36	14	0.073	0.105	0.123	0.748	1.044	0.379	0.100333	0.723667	2.85052	0.000243308	0.00176282	DUF3	-	-	-	--	ABA94247.1 taxid=39947 Agenet domain containing protein [Oryza sativa Japonica Group]	-	-	GO:0005524//ATP binding	GO:0007059//chromosome segregation;GO:0030261//chromosome condensation
Os01g0914600	3	1	2	18	14	6	0.123	0.044	0.083	0.842	0.686	0.274	0.0833333	0.600667	2.8496	0.00773774	0.03399	PCMP-H77	-	-	-	--	XP_025878210.1 pentatricopeptide repeat-containing protein At3g29230 [Oryza sativa Japonica Group]	-	-	GO:0003723//RNA binding	GO:0009451//RNA modification
Os01g0728000	3	1	1	11	7	14	0.123	0.044	0.041	0.513	0.342	0.638	0.0693333	0.497667	2.84356	0.0110029	0.0455812	--	-	-	-	--	BAS74144.1 Os01g0728000, partial [Oryza sativa Japonica Group]	-	-	-	-
Os04g0672700	14	14	24	95	116	122	0.324	0.349	0.561	2.496	3.193	3.136	0.411333	2.94167	2.83825	1.56628e-12	4.90323e-11	PCMP-E85	-	-	-	--	XP_015634937.1 pentatricopeptide repeat-containing protein At3g50420 [Oryza sativa Japonica Group]	-	-	GO:0003723//RNA binding	GO:0009451//RNA modification
Os07g0203275	3	2	7	23	31	22	0.311	0.223	0.733	2.707	3.821	2.533	0.422333	3.02033	2.83825	0.000201948	0.00148983	RRP5	-	-	-	--	BAT00518.1 Os07g0203275 [Oryza sativa Japonica Group]	-	GO:0005730//nucleolus;GO:0032040//small-subunit processome	GO:0003676//nucleic acid binding;GO:0003723//RNA binding	GO:0006364//rRNA processing
Os02g0555100	15	11	10	77	72	81	0.44	0.347	0.296	2.565	2.513	2.64	0.361	2.57267	2.83319	7.45584e-11	1.89047e-09	PCMP-H32	-	-	-	--	EAZ23434.1 hypothetical protein OsJ_07125 [Oryza sativa Japonica Group]	-	-	GO:0003723//RNA binding	GO:0009451//RNA modification
Os07g0660100	13	30	47	190	167	220	1.433	3.562	5.239	23.804	21.917	26.963	3.41133	24.228	2.82827	1.06342e-10	2.63648e-09	--	-	-	-	--	BAT03044.1 Os07g0660100 [Oryza sativa Japonica Group]	-	GO:0016020//membrane	-	-
Os12g0517100	6	3	5	22	36	30	0.204	0.11	0.172	0.852	1.461	1.137	0.162	1.15	2.82757	4.50251e-05	0.000395086	OsFbox658	-	-	-	--	XP_015618917.1 F-box/LRR-repeat protein 14 isoform X1 [Oryza sativa Japonica Group]	-	GO:0019005//SCF ubiquitin ligase complex	GO:0005515//protein binding	GO:0031146//SCF-dependent proteasomal ubiquitin-dependent protein catabolic process
Os12g0270900	11	7	14	75	63	64	0.668	0.419	0.832	4.986	4.491	4.118	0.639667	4.53167	2.82465	2.79476e-09	5.62058e-08	SOT12	-	-	-	--	XP_015618961.1 cytosolic sulfotransferase 12 [Oryza sativa Japonica Group]	-	GO:0005737//cytoplasm	GO:0008146//sulfotransferase activity;GO:0016740//transferase activity	GO:0051923//sulfation
Os03g0168550	3	1	0	12	9	4	0.134	0.048	0	0.61	0.479	0.199	0.0606667	0.429333	2.82312	0.0364415	0.119463	PCMP-E40	-	-	-	--	XP_015631588.1 pentatricopeptide repeat-containing protein At5g15300 [Oryza sativa Japonica Group]	-	GO:0009507//chloroplast	GO:0003723//RNA binding	GO:0009451//RNA modification;GO:1900865//chloroplast RNA modification
Os03g0179000	61	53	77	420	411	377	1.546	1.446	1.974	12.104	12.393	10.625	1.65533	11.7073	2.82222	6.68906e-29	7.68032e-27	Ttll12	-	-	-	--	XP_015633293.1 tubulin--tyrosine ligase-like protein 12 isoform X1 [Oryza sativa Japonica Group]	-	GO:0005737//cytoplasm	GO:0016874//ligase activity	GO:0036211//protein modification process
MSTRG.11273	5	0	1	11	14	12	0.542	0	0.11	1.356	1.807	1.447	0.217333	1.53667	2.82182	0.0147173	0.0578456	--	-	-	-	--	BAD25116.1 taxid=39947 unknown protein [Oryza sativa Japonica Group]	-	-	GO:0005515//protein binding	-
MSTRG.9837	3	5	2	19	25	20	0.127	0.228	0.085	0.913	1.258	0.94	0.146667	1.037	2.8218	0.000323131	0.00227095	--	-	-	-	--	KAF2908175.1 taxid=39947 hypothetical protein DAI22_12g164100 [Oryza sativa Japonica Group]	-	-	-	-
Os04g0599700	17	23	17	135	107	122	0.818	1.192	0.827	7.385	6.132	6.529	0.945667	6.682	2.82088	1.29158e-14	5.16298e-13	CBWD1	-	-	-	--	XP_015635404.1 uncharacterized protein LOC4336869 [Oryza sativa Japonica Group]	-	GO:0005737//cytoplasm	GO:0016787//hydrolase activity	-
Os02g0185400	2	1	3	14	7	17	0.089	0.048	0.135	0.708	0.371	0.841	0.0906667	0.64	2.81943	0.00661781	0.0299271	CYP71Z16	-	-	-	--	XP_015624846.2 LOW QUALITY PROTEIN: uncharacterized protein LOC4328535 [Oryza sativa Japonica Group]	-	GO:0016020//membrane	GO:0004497//monooxygenase activity;GO:0005506//iron ion binding;GO:0016705//oxidoreductase activity, acting on paired donors, with incorporation or reduction of molecular oxygen;GO:0020037//heme binding	-
Os01g0149350	3	2	6	21	17	31	0.049	0.035	0.1	0.392	0.332	0.566	0.0613333	0.43	2.80959	0.000415259	0.00281703	RGA1	-	-	-	--	XP_015644949.1 putative disease resistance protein RGA1 [Oryza sativa Japonica Group]	-	-	GO:0005524//ATP binding;GO:0043531//ADP binding	GO:0006952//defense response;GO:0051707//response to other organism
Os01g0922600	380	464	390	2562	2572	2648	20.522	27	21.302	157.296	165.418	159.04	22.9413	160.585	2.80731	2.62932e-58	1.16623e-55	OsSPL2	-	-	-	SBP	BAF07147.1 Os01g0922600, partial [Oryza sativa Japonica Group]	-	GO:0005634//nucleus	GO:0003677//DNA binding;GO:0046872//metal ion binding	-
MSTRG.4703	3	4	14	41	44	46	0.064	0.092	0.304	0.999	1.123	1.097	0.153333	1.073	2.80691	2.22738e-05	0.000209713	--	-	-	-	--	BAT04962.1 taxid=39947 Os08g0335200, partial [Oryza sativa Japonica Group]	-	-	-	-
Os04g0676800	34	41	29	206	222	228	1.687	2.192	1.455	11.62	13.118	12.581	1.778	12.4397	2.80662	5.10019e-22	3.98887e-20	--	-	-	-	--	BAS91629.1 Os04g0676800, partial [Oryza sativa Japonica Group]	-	-	-	-
MSTRG.18085	12	6	14	53	69	77	0.274	0.148	0.324	1.378	1.879	1.958	0.248667	1.73833	2.80542	2.40246e-08	4.1139e-07	PCMP-E89	-	-	-	--	XP_015628881.1 taxid=39947 pentatricopeptide repeat-containing protein At3g13880-like [Oryza sativa Japonica Group]	-	GO:0000126//transcription factor TFIIIB complex;GO:0005575//cellular_component;GO:0005622//intracellular anatomical structure;GO:0005634//nucleus;GO:0005667//transcription regulator complex;GO:0032991//protein-containing complex;GO:0043226//organelle;GO:0043227//membrane-bounded organelle;GO:0043229//intracellular organelle;GO:0043231//intracellular membrane-bounded organelle;GO:0090576//RNA poly…	GO:0001025//RNA polymerase III general transcription initiation factor binding;GO:0001156//TFIIIC-class transcription factor complex binding;GO:0003674//molecular_function;GO:0003676//nucleic acid binding;GO:0003677//DNA binding;GO:0005488//binding;GO:0005515//protein binding;GO:0008134//transcription factor binding;GO:0008270//zinc ion binding;GO:0097159//organic cyclic compound binding;GO:19013…	GO:0001112//DNA-templated transcription open complex formation;GO:0001120//protein-DNA complex remodeling;GO:0006139//nucleobase-containing compound metabolic process;GO:0006351//transcription, DNA-templated;GO:0006352//DNA-templated transcription, initiation;GO:0006355//regulation of transcription, DNA-templated;GO:0006359//regulation of transcription by RNA polymerase III;GO:0006383//transcript…
Os02g0206833	2	1	0	5	6	8	0.035	0.019	0	0.099	0.124	0.154	0.018	0.125667	2.80353	0.0485064	0.149125	--	-	-	-	--	BAS77563.1 Os02g0206833 [Oryza sativa Japonica Group]	-	-	-	-
Os06g0161400	3	0	4	11	11	21	0.095	0	0.128	0.395	0.414	0.738	0.0743333	0.515667	2.79436	0.00811632	0.0353556	--	-	-	-	--	EAZ29510.1 hypothetical protein OsJ_13584 [Oryza sativa Japonica Group]	-	-	-	-
Os05g0455900	12	7	12	65	64	62	0.207	0.13	0.21	1.277	1.317	1.191	0.182333	1.26167	2.79068	3.78973e-09	7.48674e-08	PCMP-H60	-	-	-	--	XP_025881645.1 pentatricopeptide repeat-containing protein At2g27610 [Oryza sativa Japonica Group]	-	-	GO:0003723//RNA binding;GO:0008270//zinc ion binding	GO:0009451//RNA modification
Os06g0335975	0	2	2	11	9	5	0	0.554	0.52	3.216	2.756	1.43	0.358	2.46733	2.78492	0.028843	0.0989939	XTH23	-	-	-	--	BAS97590.1 Os06g0335975 [Oryza sativa Japonica Group]	-	-	GO:0004553//hydrolase activity, hydrolyzing O-glycosyl compounds;GO:0016787//hydrolase activity;GO:0016798//hydrolase activity, acting on glycosyl bonds	GO:0005975//carbohydrate metabolic process;GO:0008152//metabolic process
Os07g0180800	4	2	10	38	28	32	0.237	0.128	0.6	2.561	1.977	2.11	0.321667	2.216	2.78432	9.0039e-05	0.000729025	SYNCRIP	-	-	-	--	BAT00316.1 Os07g0180800 [Oryza sativa Japonica Group]	-	GO:0005634//nucleus	GO:0003676//nucleic acid binding;GO:0003723//RNA binding;GO:0003729//mRNA binding	-
Os09g0378700	139	18	52	379	404	487	4.326	0.604	1.637	13.408	14.972	16.854	2.189	15.078	2.7841	1.37623e-06	1.69821e-05	OsPUB6	-	-	-	--	XP_015610856.1 U-box domain-containing protein 19 [Oryza sativa Japonica Group]	-	-	GO:0004842//ubiquitin-protein transferase activity;GO:0005515//protein binding	GO:0016567//protein ubiquitination
Os05g0572700	50	16	29	193	188	199	2.728	0.987	1.601	12.079	12.342	12.128	1.772	12.183	2.78142	1.4603e-11	4.0726e-10	OsPP2C51	Environmental Information Processing;Environmental Information Processing	Signal transduction;Signal transduction	K14497;K14497	--	XP_015638143.1 protein phosphatase 2C 51 isoform X2 [Oryza sativa Japonica Group]	ko04075//Plant hormone signal transduction;ko04016//MAPK signaling pathway - plant	GO:0005634//nucleus	GO:0004721//phosphoprotein phosphatase activity;GO:0004722//protein serine/threonine phosphatase activity;GO:0005515//protein binding;GO:0016787//hydrolase activity;GO:0017018//myosin phosphatase activity;GO:0043169//cation binding;GO:0046872//metal ion binding	GO:0006470//protein dephosphorylation;GO:0009738//abscisic acid-activated signaling pathway;GO:0009788//negative regulation of abscisic acid-activated signaling pathway;GO:0010030//positive regulation of seed germination;GO:0035970//peptidyl-threonine dephosphorylation
Os01g0186000	33	11	32	171	133	160	2.478	0.89	2.43	14.597	11.893	13.361	1.93267	13.2837	2.78099	1.17081e-10	2.88505e-09	OsWRKY10	-	-	-	WRKY	XP_015633261.1 probable WRKY transcription factor 50 [Oryza sativa Japonica Group]	-	GO:0005634//nucleus	GO:0003677//DNA binding;GO:0003700//DNA-binding transcription factor activity;GO:0043565//sequence-specific DNA binding	GO:0006355//regulation of transcription, DNA-templated;GO:0050896//response to stimulus
Os05g0209600	761	378	893	4406	4072	3910	39.2	20.987	46.542	258.143	249.895	224.105	35.5763	244.048	2.77817	7.38187e-18	4.13525e-16	OsGELP63	-	-	-	--	EAY96951.1 hypothetical protein OsI_18870 [Oryza sativa Indica Group]	-	-	GO:0016788//hydrolase activity, acting on ester bonds	-
Os11g0533100	76	270	228	1225	1164	1185	1.729	6.617	5.245	31.676	31.53	29.975	4.53033	31.0603	2.77738	9.80903e-12	2.80571e-10	At3g02060	-	-	-	--	BAT14294.1 Os11g0533100 [Oryza sativa Japonica Group]	-	-	-	-
Os05g0125900	6	4	8	44	34	32	0.634	0.456	0.856	5.29	4.282	3.763	0.648667	4.445	2.77663	6.2598e-06	6.70702e-05	--	-	-	-	--	BAS92066.1 Os05g0125900, partial [Oryza sativa Japonica Group]	-	-	-	-
Os02g0155000	8	5	2	23	32	37	0.305	0.206	0.077	0.998	1.455	1.571	0.196	1.34133	2.77474	8.61165e-05	0.000702713	--	-	-	-	--	BAF07851.1 Os02g0155000 [Oryza sativa Japonica Group]	-	-	-	-
Os02g0609000	1	3	0	7	12	6	0.151	0.487	0	1.2	2.155	1.006	0.212667	1.45367	2.77303	0.0323517	0.108494	--	-	-	-	--	KAF2945780.1 hypothetical protein DAI22_02g242200 [Oryza sativa Japonica Group]	-	-	-	-
Os04g0432800	6	4	4	29	21	36	0.247	0.177	0.166	1.356	1.028	1.647	0.196667	1.34367	2.77235	5.76238e-05	0.000491259	PCMP-H81	-	-	-	--	BAS89280.1 Os04g0432800 [Oryza sativa Japonica Group]	-	-	GO:0003723//RNA binding	GO:0009451//RNA modification
Os12g0614800	0	0	6	13	14	9	0	0	0.358	0.866	0.995	0.58	0.119333	0.813667	2.76944	0.037661	0.122408	OsRLCK374	-	-	-	--	BAT18080.1 Os12g0614800 [Oryza sativa Japonica Group]	-	GO:0016020//membrane	GO:0005509//calcium ion binding;GO:0030247//polysaccharide binding	-
Os03g0699000	3	0	2	13	7	10	0.233	0	0.157	1.147	0.647	0.863	0.13	0.885667	2.76825	0.0199884	0.0741271	OLE18	-	-	-	--	XP_015629251.1 oleosin 18 kDa [Oryza sativa Japonica Group]	-	GO:0005811//lipid droplet;GO:0012511//monolayer-surrounded lipid storage body;GO:0016020//membrane	-	GO:0009791//post-embryonic development;GO:0010344//seed oilbody biogenesis;GO:0019915//lipid storage;GO:0048608//reproductive structure development;GO:0050826//response to freezing
Os03g0305600	190	41	100	607	674	713	16.636	3.837	8.872	60.253	70.088	69.242	9.78167	66.5277	2.7658	2.95424e-09	5.92294e-08	OEP162	-	-	-	--	XP_015629126.1 outer envelope pore protein 16-2, chloroplastic [Oryza sativa Japonica Group]	-	GO:0009707//chloroplast outer membrane;GO:0016020//membrane	GO:0015171//amino acid transmembrane transporter activity;GO:0022857//transmembrane transporter activity	GO:0003333//amino acid transmembrane transport;GO:0055085//transmembrane transport
MSTRG.2340	4	0	4	13	12	23	0.191	0	0.194	0.707	0.684	1.224	0.128333	0.871667	2.76388	0.00625461	0.0285101	--	-	-	-	--	BAS73307.1 taxid=39947 Os01g0632400 [Oryza sativa Japonica Group]	-	GO:0005634//nucleus;GO:0005681//spliceosomal complex	GO:0003677//DNA binding	GO:0000398//mRNA splicing, via spliceosome;GO:0006367//transcription initiation from RNA polymerase II promoter;GO:0032968//positive regulation of transcription elongation from RNA polymerase II promoter
Os01g0922700	18	15	10	77	82	103	2.551	2.291	1.434	12.408	13.843	16.237	2.092	14.1627	2.75914	1.40465e-10	3.44034e-09	--	-	-	-	--	EAY77022.1 hypothetical protein OsI_04978 [Oryza sativa Indica Group]	-	-	-	-
Os11g0595100	2	3	1	13	8	16	0.095	0.154	0.048	0.704	0.454	0.848	0.099	0.668667	2.75579	0.00678804	0.0305901	--	-	-	-	--	XP_015615911.1 uncharacterized protein LOC4350843 [Oryza sativa Japonica Group]	-	-	-	-
Os01g0954100	4	4	2	13	20	28	0.485	0.522	0.245	1.79	2.885	3.772	0.417333	2.81567	2.7542	0.000823329	0.00508557	--	-	-	-	--	-	-	-	-	-
Os03g0415500	1	1	3	11	10	9	0.07	0.076	0.213	0.88	0.838	0.704	0.119667	0.807333	2.75414	0.0133874	0.0535415	TIM17-1	-	-	-	--	XP_015629403.1 mitochondrial import inner membrane translocase subunit TIM17-1 isoform X2 [Oryza sativa Japonica Group]	-	GO:0005743//mitochondrial inner membrane;GO:0005744//TIM23 mitochondrial import inner membrane translocase complex	GO:0008320//protein transmembrane transporter activity	GO:0030150//protein import into mitochondrial matrix
Os07g0683600	131	122	100	754	694	690	5.922	5.943	4.573	38.753	37.365	34.692	5.47933	36.9367	2.75298	4.89052e-38	9.04859e-36	R40C1	-	-	-	--	XP_015647488.1 ricin B-like lectin R40G2 [Oryza sativa Japonica Group]	-	-	-	-
Os07g0628900	43	71	114	457	465	457	1.346	2.394	3.608	16.257	17.328	15.904	2.44933	16.4963	2.75168	6.41873e-15	2.66452e-13	CRK6	-	-	-	--	XP_015645326.1 cysteine-rich receptor-like protein kinase 6 isoform X2 [Oryza sativa Japonica Group]	-	GO:0005886//plasma membrane;GO:0016020//membrane	GO:0000166//nucleotide binding;GO:0004672//protein kinase activity;GO:0004674//protein serine/threonine kinase activity;GO:0005524//ATP binding;GO:0016301//kinase activity;GO:0016740//transferase activity	GO:0006468//protein phosphorylation;GO:0016310//phosphorylation
Os07g0155200	3	4	4	22	18	27	0.197	0.283	0.265	1.639	1.405	1.968	0.248333	1.67067	2.75007	0.000246505	0.0017824	rimP	-	-	-	--	XP_015647387.1 uncharacterized protein LOC4342430 [Oryza sativa Japonica Group]	-	-	-	-
Os08g0467500	7	14	10	64	69	49	0.609	1.313	0.913	6.626	7.698	4.743	0.945	6.35567	2.74966	6.02474e-08	9.63809e-07	OsEnS-122	-	-	-	--	BAT05812.1 Os08g0467500, partial [Oryza sativa Japonica Group]	-	GO:0016020//membrane	-	-
Os07g0489800	94	228	86	913	747	842	7.447	19.464	6.891	82.233	70.481	74.189	11.2673	75.6343	2.7469	7.43607e-13	2.41982e-11	PNSB3	-	-	-	--	XP_015645759.1 photosynthetic NDH subunit of subcomplex B 3, chloroplastic [Oryza sativa Japonica Group]	-	GO:0009535//chloroplast thylakoid membrane;GO:0010598//NAD(P)H dehydrogenase complex (plastoquinone)	GO:0009055//electron transfer activity;GO:0051536//iron-sulfur cluster binding;GO:0051537//2 iron, 2 sulfur cluster binding	GO:0009773//photosynthetic electron transport in photosystem I;GO:0022900//electron transport chain;GO:0140647//P450-containing electron transport chain
Os12g0127100	8	2	4	23	25	33	0.459	0.124	0.212	1.486	1.707	2.125	0.265	1.77267	2.74186	0.000246022	0.0017797	--	-	-	-	--	XP_015619076.1 non-structural maintenance of chromosomes element 1 homolog [Oryza sativa Japonica Group]	-	GO:0005634//nucleus;GO:0030915//Smc5-Smc6 complex	GO:0004842//ubiquitin-protein transferase activity;GO:0016740//transferase activity;GO:0046872//metal ion binding	GO:0000724//double-strand break repair via homologous recombination;GO:0006281//DNA repair;GO:0006301//postreplication repair;GO:0006310//DNA recombination;GO:0006974//cellular response to DNA damage stimulus
Os07g0639900	22	8	11	67	92	84	1.423	0.558	0.72	4.927	7.087	6.042	0.900333	6.01867	2.74091	2.4968e-08	4.25943e-07	ZEU1	Metabolism;Metabolism	Global and overview maps;Nucleotide metabolism	K00943;K00943	--	XP_015647335.1 thymidylate kinase [Oryza sativa Japonica Group]	ko01100//Metabolic pathways;ko00240//Pyrimidine metabolism	GO:0005634//nucleus;GO:0005654//nucleoplasm;GO:0005737//cytoplasm;GO:0005739//mitochondrion	GO:0004550//nucleoside diphosphate kinase activity;GO:0004798//thymidylate kinase activity;GO:0005524//ATP binding;GO:0009041//uridylate kinase activity	GO:0006227//dUDP biosynthetic process;GO:0006233//dTDP biosynthetic process;GO:0006235//dTTP biosynthetic process;GO:0046940//nucleoside monophosphate phosphorylation
Os04g0670500	1	1	1	7	6	5	0.043	0.046	0.043	0.339	0.304	0.237	0.044	0.293333	2.73697	0.0461483	0.143249	OsCP1	-	-	-	--	XP_015637044.1 cysteine protease 1 [Oryza sativa Japonica Group]	-	GO:0005615//extracellular space;GO:0005764//lysosome	GO:0004197//cysteine-type endopeptidase activity;GO:0008233//peptidase activity;GO:0008234//cysteine-type peptidase activity;GO:0016787//hydrolase activity	GO:0006508//proteolysis;GO:0009555//pollen development;GO:0009908//flower development;GO:0030154//cell differentiation;GO:0051603//proteolysis involved in cellular protein catabolic process
Os07g0539300	2448	868	2616	11377	11473	12104	75.378	28.799	81.471	398.262	420.719	414.495	61.8827	411.159	2.73209	1.18615e-12	3.75795e-11	Gns13	-	-	-	--	XP_015647406.1 glucan endo-1,3-beta-glucosidase 12 [Oryza sativa Japonica Group]	-	GO:0005886//plasma membrane	GO:0004553//hydrolase activity, hydrolyzing O-glycosyl compounds;GO:0016787//hydrolase activity;GO:0016798//hydrolase activity, acting on glycosyl bonds;GO:0042973//glucan endo-1,3-beta-D-glucosidase activity	GO:0005975//carbohydrate metabolic process;GO:0008152//metabolic process
Os10g0509600	3	2	0	7	9	14	0.756	0.543	0	2.004	2.699	3.921	0.433	2.87467	2.73096	0.0208028	0.0765947	--	-	-	-	--	AAK84447.1 hypothetical protein [Oryza sativa Japonica Group]	-	-	-	GO:0098869//cellular oxidant detoxification
Os02g0721100	4	0	1	8	10	11	0.304	0	0.077	0.691	0.905	0.93	0.127	0.842	2.72899	0.0274461	0.095321	UBC11	-	-	-	--	KAF2946673.1 hypothetical protein DAI22_02g313200 [Oryza sativa Japonica Group]	-	GO:0005634//nucleus	GO:0061631//ubiquitin conjugating enzyme activity	GO:0000209//protein polyubiquitination;GO:0006511//ubiquitin-dependent protein catabolic process
Os01g0104200	4	4	13	40	37	47	0.206	0.222	0.676	2.339	2.266	2.688	0.368	2.431	2.72377	2.07624e-05	0.000196484	ONAC016	-	-	-	NAC	XP_015621004.1 NAC transcription factor 29 [Oryza sativa Japonica Group]	-	-	GO:0003677//DNA binding	GO:0006355//regulation of transcription, DNA-templated
Os07g0656200	284	201	378	1676	1670	1741	10.889	8.321	14.67	73.087	76.306	74.309	11.2933	74.5673	2.72307	1.64112e-24	1.5139e-22	Os7bglu26	Metabolism;Metabolism;Metabolism;Metabolism;Metabolism	Global and overview maps;Global and overview maps;Carbohydrate metabolism;Biosynthesis of other secondary metabolites;Metabolism of other amino acids	K05350;K05350;K05350;K05350;K05350	--	XP_015647145.1 beta-glucosidase 26 [Oryza sativa Japonica Group]	ko01100//Metabolic pathways;ko01110//Biosynthesis of secondary metabolites;ko00500//Starch and sucrose metabolism;ko00999//Biosynthesis of various plant secondary metabolites;ko00460//Cyanoamino acid metabolism	-	GO:0004553//hydrolase activity, hydrolyzing O-glycosyl compounds;GO:0004565//beta-galactosidase activity;GO:0008422//beta-glucosidase activity;GO:0033907//beta-D-fucosidase activity	GO:0005975//carbohydrate metabolic process
Os03g0557900	29	21	33	159	168	164	2.465	1.924	2.866	15.368	17.01	15.506	2.41833	15.9613	2.7225	4.21593e-17	2.19727e-15	--	-	-	-	--	BAS84920.1 Os03g0557900 [Oryza sativa Japonica Group]	-	-	-	-
Os12g0428000	47	82	168	627	586	542	2.438	4.582	8.813	36.97	36.195	31.263	5.27767	34.8093	2.7215	1.12388e-10	2.77364e-09	OsStr7	-	-	-	--	XP_015618207.1 thiosulfate sulfurtransferase 18 [Oryza sativa Japonica Group]	-	-	GO:0003824//catalytic activity	-
Os01g0839400	2	0	2	6	8	9	0.104	0	0.105	0.355	0.496	0.521	0.0696667	0.457333	2.71471	0.0370728	0.120921	PCMP-E102	-	-	-	--	XP_015641633.1 pentatricopeptide repeat-containing protein At5g42450, mitochondrial [Oryza sativa Japonica Group]	-	-	GO:0003723//RNA binding	GO:0009451//RNA modification
Os08g0136300	2	1	2	10	6	14	0.13	0.07	0.14	0.741	0.476	1.014	0.113333	0.743667	2.71408	0.0145091	0.0571728	CRRSP55	-	-	-	--	XP_015649880.1 cysteine-rich repeat secretory protein 55 [Oryza sativa Japonica Group]	-	-	-	-
Os06g0173000	4	2	8	24	20	38	0.088	0.047	0.178	0.599	0.523	0.928	0.104333	0.683333	2.71139	0.000355504	0.00246379	--	-	-	-	--	XP_015642033.1 uncharacterized protein LOC4340275 isoform X1 [Oryza sativa Japonica Group]	-	GO:0000781//chromosome, telomeric region;GO:0005634//nucleus;GO:0005694//chromosome	-	GO:0000723//telomere maintenance;GO:0007049//cell cycle;GO:0051052//regulation of DNA metabolic process
Os02g0663900	12	10	10	54	69	63	0.382	0.339	0.325	1.965	2.629	2.244	0.348667	2.27933	2.70869	7.79316e-09	1.47134e-07	FTIP3	-	-	-	--	XP_015622814.1 FT-interacting protein 1 [Oryza sativa Japonica Group]	-	GO:0016020//membrane;GO:0110165//cellular anatomical entity	GO:0003723//RNA binding;GO:0016757//glycosyltransferase activity	GO:0009451//RNA modification
Os02g0731500	150	100	143	646	739	807	9.513	6.868	9.374	49.056	59.108	60.107	8.585	56.0903	2.70786	2.2927e-26	2.27716e-24	--	-	-	-	--	BAF09934.2 Os02g0731500 [Oryza sativa Japonica Group]	-	GO:0016020//membrane	-	-
Os07g0249800	18	22	9	104	86	100	1.242	1.636	0.628	8.159	7.067	7.674	1.16867	7.63333	2.70745	2.96136e-10	6.91818e-09	ILL8	-	-	-	--	Q8H3C8.1 RecName: Full=IAA-amino acid hydrolase ILR1-like 8; Flags: Precursor [Oryza sativa Japonica Group]	-	-	GO:0016787//hydrolase activity	-
Os09g0555400	8	11	11	64	60	52	0.201	0.298	0.28	1.83	1.798	1.455	0.259667	1.69433	2.70598	1.67403e-08	2.94905e-07	PCMP-E28	-	-	-	--	XP_015611699.1 pentatricopeptide repeat-containing protein At2g22410, mitochondrial [Oryza sativa Japonica Group]	-	-	GO:0003723//RNA binding	GO:0009451//RNA modification
Os01g0275800	3	4	1	13	19	15	0.152	0.218	0.051	0.749	1.143	0.852	0.140333	0.914667	2.70439	0.00282245	0.0146268	--	-	-	-	--	BAS71543.1 Os01g0275800, partial [Oryza sativa Japonica Group]	-	-	-	-
Os05g0583950	6	4	3	32	21	23	0.357	0.256	0.18	2.162	1.486	1.52	0.264333	1.72267	2.70421	0.000174562	0.0013114	--	-	-	-	--	BAH93272.1 Os05g0583900 [Oryza sativa Japonica Group]	-	GO:0005739//mitochondrion	GO:0003729//mRNA binding	GO:0000963//mitochondrial RNA processing;GO:0008380//RNA splicing
Os06g0700000	119	60	119	614	576	537	2.924	1.588	2.957	17.149	16.852	14.672	2.48967	16.2243	2.70413	1.57598e-18	9.43226e-17	OsSub52	-	-	-	--	XP_015640925.1 subtilisin-like protease SBT2.6 isoform X1 [Oryza sativa Japonica Group]	-	-	GO:0004252//serine-type endopeptidase activity;GO:0008233//peptidase activity;GO:0008236//serine-type peptidase activity;GO:0016787//hydrolase activity	GO:0006508//proteolysis
Os12g0456100	20	17	20	116	99	118	0.445	0.408	0.45	2.934	2.623	2.92	0.434333	2.82567	2.70172	1.23005e-13	4.42039e-12	At5g06400	-	-	-	--	BAT17035.1 Os12g0456100 [Oryza sativa Japonica Group]	-	-	-	-
Os06g0622000	35	27	27	176	188	153	0.832	0.691	0.649	4.755	5.32	4.043	0.724	4.706	2.70044	1.72947e-17	9.30206e-16	OsCW-ZF6	-	-	-	--	XP_015641047.1 MORC family CW-type zinc finger protein 3 isoform X2 [Oryza sativa Japonica Group]	-	GO:0005634//nucleus	GO:0004519//endonuclease activity;GO:0008270//zinc ion binding;GO:0016887//ATP hydrolysis activity;GO:0046872//metal ion binding	GO:0002833//positive regulation of response to biotic stimulus;GO:0031349//positive regulation of defense response;GO:0032103//positive regulation of response to external stimulus
Os11g0451700	366	152	197	1448	1289	1393	20.955	9.377	11.408	94.249	87.889	88.724	13.9133	90.2873	2.69806	1.43308e-15	6.34772e-14	OsLEA25	Genetic Information Processing	Folding, sorting and degradation	K10950	--	EAY97221.1 hypothetical protein OsI_19140 [Oryza sativa Indica Group]	ko04141//Protein processing in endoplasmic reticulum	-	-	GO:0009414//response to water deprivation;GO:0009415//response to water;GO:0009631//cold acclimation;GO:0009737//response to abscisic acid
Os03g0799300	8	0	10	35	37	30	0.874	0	1.105	4.346	4.813	3.644	0.659667	4.26767	2.69364	0.000959754	0.00580532	--	-	-	-	--	XP_015630910.1 uncharacterized protein LOC4334442 [Oryza sativa Japonica Group]	-	-	-	-
Os01g0715900	5	2	7	26	29	25	0.174	0.075	0.247	1.031	1.204	0.969	0.165333	1.068	2.69146	0.000166912	0.00125978	PCMP-H12	-	-	-	--	XP_015649639.1 pentatricopeptide repeat-containing protein At1g08070, chloroplastic [Oryza sativa Japonica Group]	-	-	GO:0003723//RNA binding	GO:0009451//RNA modification
Os07g0572050	7	4	17	62	44	53	0.629	0.387	1.521	6.338	4.714	5.247	0.845667	5.433	2.68359	9.86543e-06	0.000100704	At1g31672	Metabolism;Metabolism;Metabolism;Metabolism;Metabolism;Metabolism;Metabolism;Metabolism	Global and overview maps;Global and overview maps;Amino acid metabolism;Amino acid metabolism;Amino acid metabolism;Metabolism of other amino acids;Biosynthesis of other secondary metabolites;Biosynthesis of other secondary metabolites	K00276;K00276;K00276;K00276;K00276;K00276;K00276;K00276	--	EEE67447.1 hypothetical protein OsJ_24815 [Oryza sativa Japonica Group]	ko01100//Metabolic pathways;ko01110//Biosynthesis of secondary metabolites;ko00260//Glycine, serine and threonine metabolism;ko00360//Phenylalanine metabolism;ko00350//Tyrosine metabolism;ko00410//beta-Alanine metabolism;ko00960//Tropane, piperidine and pyridine alkaloid biosynthesis;ko00950//Isoquinoline alkaloid biosynthesis	-	GO:0005507//copper ion binding;GO:0008131//primary amine oxidase activity;GO:0016491//oxidoreductase activity;GO:0046872//metal ion binding;GO:0048038//quinone binding	GO:0009308//amine metabolic process
Os06g0499301	11	4	19	70	53	71	0.358	0.14	0.626	2.592	2.056	2.572	0.374667	2.40667	2.68336	2.44292e-06	2.84633e-05	EMB1025	-	-	-	--	XP_015642332.2 pentatricopeptide repeat-containing protein At4g20090 [Oryza sativa Japonica Group]	-	-	-	-
Os02g0769700	1	6	11	32	34	38	0.075	0.483	0.832	2.72	3.028	3.16	0.463333	2.96933	2.68002	0.000210331	0.00154534	OsRLCK84	Organismal Systems;Environmental Information Processing	Environmental adaptation;Signal transduction	K13414;K13414	--	BAD16913.1 mitogen-activated protein kinase-like [Oryza sativa Japonica Group]	ko04626//Plant-pathogen interaction;ko04016//MAPK signaling pathway - plant	GO:0005737//cytoplasm	GO:0000166//nucleotide binding;GO:0004672//protein kinase activity;GO:0004709//MAP kinase kinase kinase activity;GO:0005524//ATP binding;GO:0016301//kinase activity	GO:0000165//MAPK cascade;GO:0006468//protein phosphorylation;GO:0016310//phosphorylation
Os05g0132000	14	6	16	65	63	77	0.512	0.236	0.592	2.702	2.744	3.132	0.446667	2.85933	2.67841	5.20148e-08	8.40412e-07	At3g48810	-	-	-	--	XP_025881295.1 pentatricopeptide repeat-containing protein At3g48810 [Oryza sativa Japonica Group]	-	GO:0005739//mitochondrion	GO:0003729//mRNA binding	GO:0000963//mitochondrial RNA processing;GO:0008380//RNA splicing
Os02g0140800	13	7	4	45	35	58	0.753	0.437	0.234	2.961	2.413	3.734	0.474667	3.036	2.67719	9.48077e-06	9.72064e-05	--	-	-	-	--	BAS76918.1 Os02g0140800 [Oryza sativa Japonica Group]	-	-	-	-
Os03g0852800	26	9	23	113	113	101	1.498	0.559	1.34	7.401	7.753	6.471	1.13233	7.20833	2.67037	1.33149e-09	2.85135e-08	OsNPC3	Metabolism;Metabolism;Metabolism;Metabolism;Metabolism	Global and overview maps;Global and overview maps;Lipid metabolism;Carbohydrate metabolism;Lipid metabolism	K01114;K01114;K01114;K01114;K01114	--	BAS87407.1 Os03g0852800 [Oryza sativa Japonica Group]	ko01100//Metabolic pathways;ko01110//Biosynthesis of secondary metabolites;ko00564//Glycerophospholipid metabolism;ko00562//Inositol phosphate metabolism;ko00565//Ether lipid metabolism	-	GO:0016788//hydrolase activity, acting on ester bonds	GO:0009395//phospholipid catabolic process
Os10g0504900	4	3	19	45	46	59	0.629	0.487	2.948	7.714	8.261	9.894	1.35467	8.623	2.67025	0.000143392	0.00110178	OsLTP2.9	-	-	-	--	ABB47857.1 Nonspecific lipid-transfer protein 2, putative, expressed [Oryza sativa Japonica Group]	-	-	-	GO:0006869//lipid transport
Os03g0646200	27	21	18	124	121	132	1.09	0.913	0.735	5.689	5.815	5.924	0.912667	5.80933	2.67021	2.76177e-14	1.07094e-12	WTF9	-	-	-	--	XP_015631540.1 protein WHAT'S THIS FACTOR 1 [Oryza sativa Japonica Group]	-	GO:0005634//nucleus	GO:0003723//RNA binding	-
Os11g0200600	9	1	3	24	23	25	0.355	0.042	0.12	1.075	1.079	1.135	0.172333	1.09633	2.66941	0.00134745	0.00776319	Os_F0079	-	-	-	--	XP_015615951.1 F-box/FBD/LRR-repeat protein At5g22660 isoform X2 [Oryza sativa Japonica Group]	-	-	GO:0005515//protein binding	-
Os08g0191800	3	2	1	14	12	8	0.202	0.145	0.068	1.074	0.964	0.6	0.138333	0.879333	2.66826	0.010511	0.0438745	At2g33840	Genetic Information Processing	Translation	K01866	--	BAT04181.1 Os08g0191800 [Oryza sativa Japonica Group]	ko00970//Aminoacyl-tRNA biosynthesis	GO:0005737//cytoplasm	GO:0000166//nucleotide binding;GO:0004812//aminoacyl-tRNA ligase activity;GO:0004831//tyrosine-tRNA ligase activity;GO:0005524//ATP binding;GO:0016874//ligase activity	GO:0006412//translation;GO:0006418//tRNA aminoacylation for protein translation;GO:0006437//tyrosyl-tRNA aminoacylation
Os03g0330200	3	1	4	13	14	18	0.13	0.047	0.175	0.64	0.723	0.868	0.117333	0.743667	2.66404	0.00383685	0.0189582	PGM1	Metabolism;Metabolism;Metabolism;Metabolism;Metabolism;Metabolism	Global and overview maps;Global and overview maps;Global and overview maps;Global and overview maps;Carbohydrate metabolism;Amino acid metabolism	K15633;K15633;K15633;K15633;K15633;K15633	--	XP_015629340.1 2,3-bisphosphoglycerate-independent phosphoglycerate mutase isoform X1 [Oryza sativa Japonica Group]	ko01100//Metabolic pathways;ko01110//Biosynthesis of secondary metabolites;ko01200//Carbon metabolism;ko01230//Biosynthesis of amino acids;ko00010//Glycolysis / Gluconeogenesis;ko00260//Glycine, serine and threonine metabolism	GO:0005737//cytoplasm	GO:0003824//catalytic activity;GO:0004619//phosphoglycerate mutase activity;GO:0016853//isomerase activity;GO:0030145//manganese ion binding;GO:0046537//2,3-bisphosphoglycerate-independent phosphoglycerate mutase activity;GO:0046872//metal ion binding	GO:0006007//glucose catabolic process;GO:0006096//glycolytic process;GO:0044262//cellular carbohydrate metabolic process
Os07g0625400	10	4	10	49	43	43	0.869	0.375	0.879	4.843	4.452	4.157	0.707667	4.484	2.66364	2.38251e-06	2.77893e-05	OSK28	Genetic Information Processing;Genetic Information Processing	Folding, sorting and degradation;Folding, sorting and degradation	K03094;K03094	--	BAT02726.1 Os07g0625400, partial [Oryza sativa Japonica Group]	ko04141//Protein processing in endoplasmic reticulum;ko04120//Ubiquitin mediated proteolysis	GO:0005634//nucleus;GO:0005737//cytoplasm	GO:0097602//cullin family protein binding	GO:0006511//ubiquitin-dependent protein catabolic process;GO:0009734//auxin-activated signaling pathway;GO:0009867//jasmonic acid mediated signaling pathway;GO:0016567//protein ubiquitination;GO:0031146//SCF-dependent proteasomal ubiquitin-dependent protein catabolic process
Os02g0592300	66	45	99	416	366	391	1.404	1.032	2.131	10.063	9.615	9.253	1.52233	9.64367	2.6633	3.2441e-16	1.52676e-14	OsPMS1	Genetic Information Processing	Replication and repair	K10858	--	XP_015627646.1 DNA mismatch repair protein PMS1 isoform X1 [Oryza sativa Japonica Group]	ko03430//Mismatch repair	GO:0032300//mismatch repair complex	GO:0005524//ATP binding;GO:0016887//ATP hydrolysis activity;GO:0030983//mismatched DNA binding;GO:0140664//ATP-dependent DNA damage sensor activity	GO:0006298//mismatch repair;GO:0006310//DNA recombination;GO:0006974//cellular response to DNA damage stimulus;GO:0009555//pollen development;GO:0010154//fruit development;GO:0048316//seed development
Os06g0275000	26	16	29	166	124	112	1.232	0.803	1.402	8.876	6.976	5.856	1.14567	7.236	2.65901	7.39881e-12	2.14281e-10	SE1	-	-	-	CO-like	XP_015641799.1 zinc finger protein HD1 [Oryza sativa Japonica Group]	-	GO:0005634//nucleus	GO:0003677//DNA binding;GO:0003700//DNA-binding transcription factor activity;GO:0005515//protein binding;GO:0008270//zinc ion binding;GO:0046872//metal ion binding	GO:0006355//regulation of transcription, DNA-templated;GO:0009908//flower development;GO:0009909//regulation of flower development;GO:0030154//cell differentiation;GO:0045892//negative regulation of transcription, DNA-templated;GO:0048571//long-day photoperiodism;GO:0048572//short-day photoperiodism;GO:0048576//positive regulation of short-day photoperiodism, flowering;GO:0048579//negative regula…
Os01g0228500	7	3	22	55	60	64	0.446	0.206	1.417	3.981	4.55	4.532	0.689667	4.35433	2.65848	5.66097e-05	0.000483366	--	-	-	-	--	XP_015616690.1 uncharacterized protein LOC4327188 [Oryza sativa Japonica Group]	-	GO:0016020//membrane	-	-
Os06g0181100	29	16	83	269	238	209	1.179	0.701	3.412	12.43	11.521	9.448	1.764	11.133	2.65792	6.45311e-07	8.57388e-06	--	-	-	-	--	BAF18890.1 Os06g0181100, partial [Oryza sativa Japonica Group]	-	GO:0005634//nucleus	GO:0005515//protein binding	-
Os01g0374200	4	5	5	26	33	20	0.133	0.179	0.168	0.981	1.304	0.738	0.16	1.00767	2.65487	0.000136426	0.00105353	PCMP-E19	-	-	-	--	XP_015629709.1 pentatricopeptide repeat-containing protein At2g33680 [Oryza sativa Japonica Group]	-	-	GO:0003723//RNA binding	GO:0009451//RNA modification
Os01g0977400	11	4	5	37	35	40	0.358	0.14	0.165	1.369	1.357	1.448	0.221	1.39133	2.65435	1.89949e-05	0.000181909	PCMP-H40	-	-	-	--	BAS76484.1 Os01g0977400, partial [Oryza sativa Japonica Group]	-	-	GO:0003723//RNA binding;GO:0008270//zinc ion binding	GO:0009451//RNA modification
Os03g0286900	481	101	215	1228	1395	1820	72.531	16.41	32.79	210.514	250.513	305.212	40.577	255.413	2.6541	4.71386e-08	7.65447e-07	OsRCI2-5	-	-	-	--	XP_015633211.1 low temperature-induced protein lt101.2 [Oryza sativa Japonica Group]	-	GO:0016020//membrane	-	-
Os01g0944700	1331	789	1532	8696	5982	5788	75.672	48.334	88.094	562.063	405.028	365.968	70.7	444.353	2.65192	9.36738e-18	5.16706e-16	OsPR2	-	-	-	--	XP_025881705.1 uncharacterized protein LOC4326064 [Oryza sativa Japonica Group]	-	GO:0005886//plasma membrane	GO:0004553//hydrolase activity, hydrolyzing O-glycosyl compounds;GO:0016787//hydrolase activity;GO:0016798//hydrolase activity, acting on glycosyl bonds	GO:0005975//carbohydrate metabolic process;GO:0008152//metabolic process
Os12g0129300	4	2	5	12	27	22	0.439	0.236	0.555	1.497	3.528	2.684	0.41	2.56967	2.64789	0.00143203	0.00818781	ASD1	Metabolism;Metabolism	Global and overview maps;Carbohydrate metabolism	K01209;K01209	--	BAF29084.1 Os12g0129300 [Oryza sativa Japonica Group]	ko01100//Metabolic pathways;ko00520//Amino sugar and nucleotide sugar metabolism	-	-	-
Os03g0830400	52	32	37	237	212	229	4.542	3.012	3.269	23.534	22.053	22.245	3.60767	22.6107	2.64787	2.02469e-18	1.19413e-16	CNR10	-	-	-	--	XP_015629327.1 cell number regulator 10 [Oryza sativa Japonica Group]	-	-	-	-
Os03g0808900	42	27	27	183	164	192	1.164	0.806	0.757	5.764	5.404	5.916	0.909	5.69467	2.64726	4.49659e-16	2.08291e-14	RFS2	Metabolism;Metabolism	Global and overview maps;Carbohydrate metabolism	K06617;K06617	--	AAT77909.1 putative raffinose synthase or seed imbibition protein [Oryza sativa Japonica Group]	ko01100//Metabolic pathways;ko00052//Galactose metabolism	-	GO:0052692//raffinose alpha-galactosidase activity	GO:0005975//carbohydrate metabolic process
Os01g0872000	6	4	1	17	19	26	0.245	0.176	0.041	0.789	0.924	1.181	0.154	0.964667	2.6471	0.00136459	0.00785356	NPF5.10	-	-	-	--	BAD81726.1 putative peptide transporter [Oryza sativa Japonica Group]	-	GO:0016020//membrane	GO:0022857//transmembrane transporter activity	GO:0055085//transmembrane transport
Os12g0569300	207	134	286	1238	1196	1051	15.125	10.55	21.135	102.834	104.069	85.402	15.6033	97.435	2.64259	2.62999e-18	1.53435e-16	--	-	-	-	--	XP_015619738.1 osmotin-like protein [Oryza sativa Japonica Group]	-	-	-	GO:0006952//defense response
Os01g0372100	13	8	11	54	60	63	1.043	0.692	0.893	4.928	5.736	5.624	0.876	5.42933	2.63177	3.52874e-08	5.86836e-07	--	-	-	-	--	BAS72180.1 Os01g0372100 [Oryza sativa Japonica Group]	-	-	-	-
Os08g0351300	360	495	438	2065	2310	2860	7.463	11.057	9.184	48.669	57.031	65.939	9.23467	57.213	2.63121	1.08278e-30	1.35889e-28	--	-	-	-	--	BAF23527.1 Os08g0351300 [Oryza sativa Japonica Group]	-	-	-	-
Os02g0644000	322	282	360	1905	1686	1726	12.505	11.834	14.141	84.135	78.007	74.629	12.8267	78.9237	2.62131	5.42853e-43	1.302e-40	OsVPE3	-	-	-	--	XP_015625561.1 vacuolar-processing enzyme beta-isozyme 1-like [Oryza sativa Japonica Group]	-	GO:0005773//vacuole	GO:0004175//endopeptidase activity;GO:0004197//cysteine-type endopeptidase activity;GO:0008233//peptidase activity;GO:0008234//cysteine-type peptidase activity;GO:0016787//hydrolase activity	GO:0006508//proteolysis;GO:0006624//vacuolar protein processing;GO:0051603//proteolysis involved in cellular protein catabolic process
Os04g0344100	745	420	2818	7159	7222	7332	25.513	15.498	97.604	278.713	294.534	279.239	46.205	284.162	2.62059	0.00271442	0.014153	TPS7	-	-	-	--	XP_015634507.1 (+)-germacrene D synthase isoform X1 [Oryza sativa Japonica Group]	-	-	GO:0000287//magnesium ion binding;GO:0010333//terpene synthase activity;GO:0016829//lyase activity;GO:0046872//metal ion binding	GO:0016102//diterpenoid biosynthetic process
Os12g0631800	123	69	96	526	523	534	4.092	2.473	3.23	19.858	20.669	19.689	3.265	20.072	2.62003	2.71097e-22	2.15144e-20	STS90	-	-	-	--	XP_015618441.1 pyridine nucleotide-disulfide oxidoreductase domain-containing protein 2 [Oryza sativa Japonica Group]	-	GO:0110165//cellular anatomical entity	GO:0016491//oxidoreductase activity;GO:0050660//flavin adenine dinucleotide binding	GO:0071704//organic substance metabolic process
Os09g0539000	48	45	51	268	242	282	2.832	2.861	3.044	17.978	17.005	18.505	2.91233	17.8293	2.61401	1.71175e-23	1.48991e-21	--	-	-	-	--	XP_015612523.1 predicted GPI-anchored protein 58 [Oryza sativa Japonica Group]	-	-	-	-
MSTRG.29989	16	7	24	68	81	107	0.364	0.171	0.552	1.757	2.192	2.704	0.362333	2.21767	2.61365	3.00486e-07	4.28987e-06	--	-	-	-	--	BAH94243.1 taxid=39947 Os08g0314933, partial [Oryza sativa Japonica Group]	-	-	-	-
Os10g0524300	106	85	60	552	408	419	8.299	7.171	4.751	49.134	38.043	36.484	6.74033	41.2203	2.61246	1.53705e-18	9.21632e-17	OsEMSA1	-	-	-	--	AAO00717.2 expressed protein [Oryza sativa Japonica Group]	-	-	-	-
Os01g0260000	0	7	8	30	31	22	0	0.483	0.518	2.185	2.365	1.567	0.333667	2.039	2.61138	0.00181582	0.0100255	PCMP-E13	-	-	-	--	EAY73376.1 hypothetical protein OsI_01257 [Oryza sativa Indica Group]	-	GO:0016020//membrane	GO:0003723//RNA binding	GO:0009451//RNA modification
Os10g0393900	8	0	1	10	11	28	0.554	0	0.107	0.812	0.93	2.289	0.220333	1.34367	2.60842	0.0276622	0.0958863	--	-	-	-	--	BAT10690.1 Os10g0393900, partial [Oryza sativa Japonica Group]	-	-	-	-
Os12g0630500	109	29	116	411	447	511	8.304	2.38	8.938	35.595	40.553	43.293	6.54067	39.8137	2.60575	1.34562e-08	2.41652e-07	Zlp	-	-	-	--	XP_015618746.2 alpha-amylase/trypsin inhibitor [Oryza sativa Japonica Group]	-	-	-	GO:0006952//defense response
Os12g0187800	9	3	12	37	48	44	0.762	0.274	1.028	3.564	4.843	4.146	0.688	4.18433	2.60452	1.91621e-05	0.000183348	OsEnS-148	-	-	-	--	XP_015619036.1 uncharacterized protein LOC4351689 [Oryza sativa Japonica Group]	-	-	-	-
Os03g0623100	9	2	18	51	50	54	0.83	0.199	1.678	5.345	5.489	5.536	0.902333	5.45667	2.59629	8.8747e-05	0.000720546	OsEnS-49	-	-	-	--	AAR89048.1 hypothetical protein [Oryza sativa Japonica Group]	-	-	-	-
Os01g0548750	18	3	16	53	68	76	1.442	0.259	1.296	4.826	6.486	6.77	0.999	6.02733	2.59296	1.55572e-05	0.000151862	CRK2	-	-	-	--	BAS72617.1 Os01g0548750 [Oryza sativa Japonica Group]	-	GO:0009506//plasmodesma	-	-
Os11g0583200	6	11	16	71	59	48	0.151	0.298	0.406	2.027	1.765	1.341	0.285	1.711	2.58581	7.64136e-07	1.00292e-05	LOI1	-	-	-	--	XP_015615598.1 pentatricopeptide repeat-containing protein At4g14850 isoform X1 [Oryza sativa Japonica Group]	-	GO:0005739//mitochondrion;GO:0043231//intracellular membrane-bounded organelle	GO:0003723//RNA binding;GO:0008270//zinc ion binding	GO:0009451//RNA modification
Os03g0257000	4	6	4	16	27	33	0.312	0.503	0.315	1.417	2.504	2.858	0.376667	2.25967	2.58475	0.000368407	0.00254017	--	-	-	-	--	BAS83330.1 Os03g0257000, partial [Oryza sativa Japonica Group]	-	-	-	-
Os05g0172500	12	4	9	39	45	49	0.589	0.212	0.447	2.176	2.631	2.675	0.416	2.494	2.58381	7.34517e-06	7.7494e-05	OsFbox250	-	-	-	--	XP_015638130.1 F-box protein At5g07610 [Oryza sativa Japonica Group]	-	-	GO:0005515//protein binding	-
Os07g0568700	615	393	789	3282	3003	3316	31.104	21.417	40.36	188.707	180.875	186.515	30.9603	185.366	2.58188	5.51601e-20	3.80817e-18	FOR1	-	-	-	--	XP_015644653.1 polygalacturonase inhibitor 1 [Oryza sativa Japonica Group]	-	GO:0005576//extracellular region	GO:0004857//enzyme inhibitor activity	GO:0030154//cell differentiation;GO:0048833//specification of floral organ number
Os08g0110200	13	3	16	47	61	61	0.357	0.089	0.445	1.469	1.998	1.866	0.297	1.77767	2.58145	1.52505e-05	0.000149357	Rf6	-	-	-	--	XP_015650385.1 protein Rf1, mitochondrial [Oryza sativa Japonica Group]	-	-	-	-
Os11g0213500	11	8	14	57	47	73	0.447	0.35	0.575	2.632	2.274	3.298	0.457333	2.73467	2.58005	2.48598e-07	3.6013e-06	SMK1	-	-	-	--	XP_015616471.1 pentatricopeptide repeat-containing protein At1g11290, chloroplastic [Oryza sativa Japonica Group]	-	GO:0043231//intracellular membrane-bounded organelle	GO:0003723//RNA binding	GO:0009451//RNA modification
Os03g0586500	1282	1443	1351	7748	6963	7157	83.364	101.105	88.853	572.775	539.218	517.576	91.1073	543.19	2.57582	1.31588e-60	6.17491e-58	--	-	-	-	--	EAZ27632.1 hypothetical protein OsJ_11576 [Oryza sativa Japonica Group]	-	GO:0009570//chloroplast stroma	-	GO:0010196//nonphotochemical quenching;GO:0010478//chlororespiration;GO:0070370//cellular heat acclimation
Os10g0506000	12	8	3	42	33	48	0.507	0.365	0.128	2.019	1.662	2.257	0.333333	1.97933	2.56998	3.51584e-05	0.000316836	PPR12	-	-	-	--	XP_025876717.1 pentatricopeptide repeat-containing protein At3g60050 [Oryza sativa Japonica Group]	-	GO:0005737//cytoplasm	GO:0003729//mRNA binding	GO:0006397//mRNA processing
Os05g0170200	17	6	13	87	59	43	1.612	0.613	1.247	9.377	6.661	4.534	1.15733	6.85733	2.56684	4.90475e-06	5.36161e-05	MT2085	-	-	-	--	XP_015638463.1 universal stress protein PHOS32 [Oryza sativa Japonica Group]	-	-	-	-
Os01g0214500	198	188	244	991	1027	1335	26.871	27.491	33.492	152.897	165.985	201.491	29.2847	173.458	2.56637	3.41914e-28	3.74015e-26	TAX1	-	-	-	--	XP_015648126.1 uncharacterized protein LOC4325256 [Oryza sativa Japonica Group]	-	GO:0016020//membrane	-	-
Os03g0607200	22	1	14	68	67	57	2.088	0.102	1.344	7.339	7.574	6.018	1.178	6.977	2.56627	0.000394214	0.0026915	SN1	-	-	-	--	XP_015629205.1 peamaclein [Oryza sativa Japonica Group]	-	-	-	-
Os05g0172300	19	4	15	81	55	63	0.479	0.109	0.383	2.323	1.652	1.768	0.323667	1.91433	2.56426	7.19158e-06	7.59974e-05	APSR1	-	-	-	--	XP_015639314.1 nitrate regulatory gene2 protein isoform X2 [Oryza sativa Japonica Group]	-	-	-	-
Os11g0702100	33	6	45	160	136	142	2.072	0.406	2.858	11.423	10.171	9.917	1.77867	10.5037	2.56202	8.03348e-06	8.40983e-05	RIXI	Metabolism;Metabolism	Global and overview maps;Carbohydrate metabolism	K01183;K01183	--	XP_015615648.1 xylanase inhibitor protein 1-like [Oryza sativa Japonica Group]	ko01100//Metabolic pathways;ko00520//Amino sugar and nucleotide sugar metabolism	GO:0005576//extracellular region	GO:0004568//chitinase activity;GO:0016787//hydrolase activity;GO:0016798//hydrolase activity, acting on glycosyl bonds	GO:0005975//carbohydrate metabolic process;GO:0008152//metabolic process;GO:0045493//xylan catabolic process
Os11g0113700	1710	638	1142	6133	6088	6130	61.338	25.098	41.448	250.117	260.096	244.565	42.628	251.593	2.56122	9.63849e-14	3.53037e-12	CIPK15	-	-	-	--	XP_015617455.1 CBL-interacting protein kinase 15 [Oryza sativa Japonica Group]	-	-	GO:0000166//nucleotide binding;GO:0004672//protein kinase activity;GO:0004674//protein serine/threonine kinase activity;GO:0005524//ATP binding;GO:0016301//kinase activity;GO:0016740//transferase activity;GO:0106310//protein serine kinase activity	GO:0006468//protein phosphorylation;GO:0007165//signal transduction;GO:0016310//phosphorylation;GO:0050896//response to stimulus
Os11g0433101	4	9	5	37	34	25	0.154	0.373	0.194	1.616	1.556	1.068	0.240333	1.41333	2.55599	7.31111e-05	0.000607458	PCMP-E15	-	-	-	--	XP_015615676.1 pentatricopeptide repeat-containing protein At2g35030, mitochondrial isoform X1 [Oryza sativa Japonica Group]	-	GO:0043231//intracellular membrane-bounded organelle	GO:0003723//RNA binding	GO:0009451//RNA modification
Os07g0618400	132	141	249	939	923	966	3.476	4	6.516	27.233	27.719	27.243	4.664	27.3983	2.55445	7.29865e-19	4.50998e-17	SRF6	-	-	-	--	XP_025883061.1 protein STRUBBELIG-RECEPTOR FAMILY 7 isoform X1 [Oryza sativa Japonica Group]	-	GO:0005886//plasma membrane;GO:0016020//membrane	GO:0000166//nucleotide binding;GO:0004672//protein kinase activity;GO:0005524//ATP binding	GO:0006468//protein phosphorylation
Os07g0259400	3	5	0	12	16	16	0.132	0.246	0	0.599	0.837	0.781	0.126	0.739	2.55215	0.00933908	0.0396994	CRR2	-	-	-	--	XP_015645670.1 pentatricopeptide repeat-containing protein At2g46050, mitochondrial isoform X1 [Oryza sativa Japonica Group]	-	GO:0043231//intracellular membrane-bounded organelle	GO:0003723//RNA binding	GO:0009451//RNA modification
Os10g0570200	66	59	24	215	256	317	9.578	9.225	3.523	35.47	44.243	51.161	7.442	43.6247	2.55138	2.0326e-10	4.84765e-09	--	-	-	-	--	AAP55098.2 expressed protein [Oryza sativa Japonica Group]	-	-	-	-
Os03g0643433	4	0	3	10	12	14	0.145	0	0.11	0.412	0.518	0.564	0.085	0.498	2.55061	0.0182891	0.0688905	Pol	-	-	-	--	BAS85450.1 Os03g0643433 [Oryza sativa Japonica Group]	-	-	GO:0003964//RNA-directed DNA polymerase activity	GO:0006278//RNA-dependent DNA biosynthetic process
Os11g0170100	5	1	5	16	18	23	0.114	0.025	0.115	0.415	0.489	0.583	0.0846667	0.495667	2.5495	0.00244336	0.0129376	--	-	-	-	--	BAF27702.1 Os11g0170100 [Oryza sativa Japonica Group]	-	-	-	-
Os06g0725000	164	158	278	1057	977	1111	12.031	12.489	20.626	88.151	85.353	90.639	15.0487	88.0477	2.54865	7.57102e-20	5.17177e-18	OsStr9	-	-	-	--	BAS99579.1 Os06g0725000, partial [Oryza sativa Japonica Group]	-	-	-	-
Os01g0299200	7	1	6	14	29	29	0.416	0.064	0.361	0.946	2.053	1.917	0.280333	1.63867	2.54731	0.0021763	0.0117093	PCMP-E64	-	-	-	--	BAS71702.1 Os01g0299200 [Oryza sativa Japonica Group]	-	GO:0043231//intracellular membrane-bounded organelle	GO:0003723//RNA binding	GO:0009451//RNA modification
Os03g0803100	5	1	1	8	15	13	0.892	0.192	0.18	1.622	3.185	2.578	0.421333	2.46167	2.5466	0.0178018	0.0674442	--	-	-	-	--	-	-	-	-	-
Os08g0207500	36	62	81	343	307	289	1.532	2.856	3.472	16.574	15.582	13.697	2.62	15.2843	2.54441	2.92708e-14	1.13098e-12	OsZIP4	-	-	-	--	XP_015650399.1 zinc transporter 4 [Oryza sativa Japonica Group]	-	GO:0005886//plasma membrane;GO:0016020//membrane	GO:0005385//zinc ion transmembrane transporter activity;GO:0046873//metal ion transmembrane transporter activity	GO:0000041//transition metal ion transport;GO:0006811//ion transport;GO:0006829//zinc ion transport;GO:0030001//metal ion transport;GO:0055085//transmembrane transport;GO:0071577//zinc ion transmembrane transport
Os01g0592500	36	6	20	95	95	130	3.857	0.693	2.167	11.571	12.122	15.49	2.239	13.061	2.54434	7.0551e-06	7.47259e-05	OsAGP15	-	-	-	--	BAD52704.1 unknown protein [Oryza sativa Japonica Group]	-	GO:0016020//membrane	-	-
Os12g0600100	34	17	39	159	154	154	1.594	0.859	1.849	8.46	8.599	8.03	1.434	8.363	2.54398	9.24838e-12	2.65238e-10	Ttc12	-	-	-	--	XP_015618848.1 ankyrin repeat and SOCS box protein 2 isoform X2 [Oryza sativa Japonica Group]	-	GO:0043229//intracellular organelle	GO:0005515//protein binding	-
Os09g0364500	24	9	13	83	73	82	0.818	0.331	0.448	3.216	2.963	3.108	0.532333	3.09567	2.53985	7.14719e-08	1.13142e-06	BPG2	-	-	-	--	XP_015610763.1 GTP-binding protein BRASSINAZOLE INSENSITIVE PALE GREEN 2, chloroplastic [Oryza sativa Japonica Group]	-	GO:0005739//mitochondrion	GO:0005525//GTP binding	-
Os06g0158500	28	21	29	109	132	165	0.415	0.335	0.435	1.836	2.329	2.719	0.395	2.29467	2.53836	3.43024e-12	1.03031e-10	--	-	-	-	--	BAS96261.1 Os06g0158500 [Oryza sativa Japonica Group]	-	-	-	-
Os01g0102900	1307	3747	3796	17662	14371	14501	146.906	453.8	431.54	2256.89	1923.67	1812.66	344.082	1997.74	2.53755	3.78127e-11	1.00686e-09	LIR1	-	-	-	--	NP_001384883.1 light-regulated protein, chloroplastic [Oryza sativa Japonica Group]	-	GO:0009507//chloroplast;GO:0009535//chloroplast thylakoid membrane;GO:0009536//plastid;GO:0009570//chloroplast stroma;GO:0009579//thylakoid;GO:0009941//chloroplast envelope;GO:0016020//membrane;GO:0098807//chloroplast thylakoid membrane protein complex	GO:0005515//protein binding	GO:0007623//circadian rhythm;GO:0071482//cellular response to light stimulus
Os03g0694000	248	95	367	1418	1207	1025	17.697	7.297	26.462	114.888	102.463	81.301	17.152	99.5507	2.53705	5.77087e-09	1.11091e-07	Osoxo4	-	-	-	--	XP_015629049.1 germin-like protein 3-6 [Oryza sativa Japonica Group]	-	GO:0005576//extracellular region;GO:0048046//apoplast	GO:0030145//manganese ion binding;GO:0046872//metal ion binding	-
Os10g0361876	6	2	3	19	12	26	0.441	0.158	0.223	1.586	1.049	2.123	0.274	1.586	2.53314	0.00280374	0.0145555	--	-	-	-	--	BAH94837.1 Os10g0361875, partial [Oryza sativa Japonica Group]	-	-	-	-
Os07g0218200	213	40	284	941	889	911	9.618	1.946	12.97	48.305	47.805	45.747	8.178	47.2857	2.53158	3.68275e-06	4.14041e-05	TPS3	-	-	-	--	ABJ16554.1 farnesol synthase [Oryza sativa Japonica Group]	-	-	GO:0000287//magnesium ion binding;GO:0010333//terpene synthase activity;GO:0016829//lyase activity;GO:0046872//metal ion binding;GO:0050449//casbene synthase activity	GO:0016102//diterpenoid biosynthetic process
Os04g0391000	2	3	3	15	10	17	0.07	0.113	0.106	0.595	0.416	0.66	0.0963333	0.557	2.53157	0.00529816	0.024837	RMI1	-	-	-	--	BAS88966.1 Os04g0391000 [Oryza sativa Japonica Group]	-	-	GO:0000166//nucleotide binding	-
Os02g0269200	75	119	97	533	496	487	7.741	13.235	10.126	62.544	60.97	55.903	10.3673	59.8057	2.52824	7.31678e-24	6.58084e-22	--	-	-	-	--	XP_015623481.1 dynein light chain LC6, flagellar outer arm [Oryza sativa Japonica Group]	-	GO:0005737//cytoplasm;GO:0005856//cytoskeleton;GO:0005874//microtubule;GO:0030286//dynein complex;GO:0110165//cellular anatomical entity	-	GO:0007017//microtubule-based process
Os05g0501500	8	4	7	38	27	33	0.228	0.14	0.194	1.243	0.922	1.067	0.187333	1.07733	2.52379	5.35971e-05	0.000460812	--	-	-	-	--	BAS94770.1 Os05g0501500, partial [Oryza sativa Japonica Group]	-	-	-	-
Os08g0241300	34	13	18	99	101	133	2.665	1.098	1.427	8.821	9.428	11.593	1.73	9.94733	2.52354	1.68666e-08	2.96645e-07	--	-	-	-	--	XP_015648857.1 uncharacterized protein LOC4345037 [Oryza sativa Japonica Group]	-	-	-	-
Os11g0591000	2	2	3	7	13	16	0.13	0.14	0.197	0.518	1.008	1.158	0.155667	0.894667	2.52289	0.0116718	0.0478563	--	-	-	-	--	BAT14672.1 Os11g0591000, partial [Oryza sativa Japonica Group]	-	-	-	GO:0006355//regulation of transcription, DNA-templated
Os03g0133850	67	40	49	238	270	297	6.681	4.339	4.986	26.952	32.038	32.93	5.33533	30.64	2.52177	4.22096e-17	2.19727e-15	--	-	-	-	--	BAS82163.1 Os03g0133850, partial [Oryza sativa Japonica Group]	-	-	-	-
Os06g0553100	18	12	18	70	85	91	1.724	1.239	1.744	7.624	9.697	9.695	1.569	9.00533	2.52093	1.85006e-09	3.84241e-08	HSfC2b	-	-	-	--	BAS98204.1 Os06g0553100 [Oryza sativa Japonica Group]	-	GO:0005634//nucleus	GO:0003677//DNA binding;GO:0003700//DNA-binding transcription factor activity;GO:0043565//sequence-specific DNA binding	GO:0006355//regulation of transcription, DNA-templated
Os02g0174500	12	13	12	43	55	94	0.293	0.343	0.297	1.195	1.602	2.556	0.311	1.78433	2.5204	1.22945e-06	1.53641e-05	--	-	-	-	--	BAS77236.1 Os02g0174500 [Oryza sativa Japonica Group]	-	-	-	-
Os07g0598500	35	27	16	142	127	133	1.42	1.181	0.657	6.551	6.137	6.002	1.086	6.23	2.52021	2.14606e-11	5.85897e-10	At4g21705	-	-	-	--	XP_015645075.1 pentatricopeptide repeat-containing protein At4g21705, mitochondrial [Oryza sativa Japonica Group]	-	GO:0005739//mitochondrion	GO:0003677//DNA binding	-
MSTRG.25535	1	4	2	15	6	16	0.075	0.322	0.151	1.273	0.533	1.328	0.182667	1.04467	2.51576	0.0143756	0.0567852	--	-	-	-	--	EEC80797.1 taxid=39946 hypothetical protein OsI_23337 [Oryza sativa Indica Group]	-	-	GO:0004748//ribonucleoside-diphosphate reductase activity, thioredoxin disulfide as acceptor;GO:0005524//ATP binding	GO:0009263//deoxyribonucleotide biosynthetic process
Os04g0599300	6	3	5	19	28	24	0.235	0.126	0.198	0.844	1.303	1.043	0.186333	1.06333	2.51264	0.000493	0.00327712	EAT1	-	-	-	bHLH	XP_015634639.1 transcription factor EAT1 [Oryza sativa Japonica Group]	-	GO:0005634//nucleus	GO:0005515//protein binding;GO:0046983//protein dimerization activity	GO:0006355//regulation of transcription, DNA-templated;GO:0009555//pollen development;GO:0043068//positive regulation of programmed cell death;GO:0048658//anther wall tapetum development
Os03g0416400	4	6	3	21	24	22	0.206	0.333	0.156	1.23	1.473	1.261	0.231667	1.32133	2.51187	0.000525388	0.00345833	--	-	-	-	--	BAS84707.1 Os03g0416400 [Oryza sativa Japonica Group]	-	-	-	-
Os09g0536800	4	3	4	10	22	21	0.119	0.108	0.121	0.362	0.857	0.763	0.116	0.660667	2.5098	0.00372734	0.0185176	--	-	-	-	--	BAD34228.1 unknown protein [Oryza sativa Japonica Group]	-	-	-	-
Os09g0417500	14	6	19	67	52	79	0.398	0.184	0.547	2.167	1.762	2.499	0.376333	2.14267	2.50932	1.80931e-06	2.17029e-05	--	-	-	-	--	XP_015610781.1 pentatricopeptide repeat-containing protein At5g61400 [Oryza sativa Japonica Group]	-	GO:0005737//cytoplasm	GO:0003729//mRNA binding	GO:0006397//mRNA processing
Os09g0293500	20	10	44	136	127	110	0.342	0.184	0.761	2.645	2.587	2.093	0.429	2.44167	2.50882	1.09926e-06	1.3909e-05	BRL1	-	-	-	--	XP_015612606.1 brassinosteroid LRR receptor kinase BRL1 [Oryza sativa Japonica Group]	-	GO:0005886//plasma membrane	GO:0004672//protein kinase activity;GO:0004674//protein serine/threonine kinase activity;GO:0005515//protein binding;GO:0005524//ATP binding;GO:0106310//protein serine kinase activity	GO:0006468//protein phosphorylation;GO:0009742//brassinosteroid mediated signaling pathway;GO:0009755//hormone-mediated signaling pathway
MSTRG.27500	0	5	1	9	8	15	0	0.227	0.043	0.431	0.401	0.703	0.09	0.511667	2.50721	0.0342611	0.113499	--	-	-	-	--	CAD41337.2 taxid=39947 OJ991113_30.21 [Oryza sativa Japonica Group]	-	-	GO:0003676//nucleic acid binding;GO:0004523//RNA-DNA hybrid ribonuclease activity	-
Os01g0652450	23	15	21	90	94	116	2.384	1.675	2.202	10.606	11.604	13.372	2.087	11.8607	2.50668	1.22799e-10	3.01449e-09	--	-	-	-	--	BAS73461.1 Os01g0652450 [Oryza sativa Japonica Group]	-	-	-	-
Os08g0286500	4	0	3	10	11	14	0.156	0	0.118	0.442	0.509	0.605	0.0913333	0.518667	2.50559	0.0214148	0.0784023	OsEnS-119	-	-	-	--	KAF2919001.1 hypothetical protein DAI22_08g102300 [Oryza sativa Japonica Group]	-	-	-	-
Os07g0248100	1	1	3	7	11	8	0.015	0.016	0.046	0.116	0.191	0.129	0.0256667	0.145333	2.5014	0.0288674	0.0990565	--	-	-	-	--	BAT00818.1 Os07g0248100 [Oryza sativa Japonica Group]	-	-	-	-
Os07g0640000	57	29	51	237	235	215	1.826	1.001	1.652	8.63	8.964	7.659	1.493	8.41767	2.49521	2.29761e-14	8.98481e-13	OsPRMT3	-	-	-	C2H2	XP_015647334.1 probable protein arginine N-methyltransferase 3 [Oryza sativa Japonica Group]	-	GO:0005737//cytoplasm	GO:0000976//transcription cis-regulatory region binding;GO:0008168//methyltransferase activity;GO:0008757//S-adenosylmethionine-dependent methyltransferase activity;GO:0016274//protein-arginine N-methyltransferase activity;GO:0016740//transferase activity;GO:0046872//metal ion binding	GO:0018216//peptidyl-arginine methylation;GO:0032259//methylation
Os03g0183000	373	526	629	2786	2598	2527	18.194	27.252	33.179	153.36	152.671	137.022	26.2083	147.684	2.49442	2.12527e-25	2.02991e-23	OsLG3	-	-	-	ERF	XP_015630585.1 ethylene-responsive transcription factor ERF073 [Oryza sativa Japonica Group]	-	GO:0005634//nucleus	GO:0003677//DNA binding;GO:0003700//DNA-binding transcription factor activity	GO:0006355//regulation of transcription, DNA-templated;GO:0009873//ethylene-activated signaling pathway
Os02g0523100	8	5	12	42	48	35	0.581	0.391	0.882	3.468	4.152	2.827	0.618	3.48233	2.49438	1.51426e-05	0.000148531	--	-	-	-	--	XP_015624848.1 uncharacterized protein LOC107278022 [Oryza sativa Japonica Group]	-	-	-	-
Os09g0457900	15	4	13	57	54	48	0.999	0.287	0.876	4.317	4.284	3.556	0.720667	4.05233	2.49135	9.34233e-06	9.58781e-05	ERF102	-	-	-	ERF	ACC85686.1 EATB [Oryza sativa Indica Group]	-	GO:0005634//nucleus	GO:0003677//DNA binding;GO:0003700//DNA-binding transcription factor activity	GO:0006355//regulation of transcription, DNA-templated;GO:0009873//ethylene-activated signaling pathway
Os03g0148000	31	11	26	83	121	134	1.451	0.555	1.231	4.416	6.744	6.974	1.079	6.04467	2.48597	9.24142e-08	1.43171e-06	Os03g0148000	-	-	-	--	XP_015632299.1 UPF0496 protein 3 isoform X2 [Oryza sativa Japonica Group]	-	GO:0016020//membrane	-	-
MSTRG.32668	2	2	3	13	13	9	0.165	0.178	0.251	1.221	1.279	0.827	0.198	1.109	2.48569	0.0111345	0.0459793	--	-	-	-	--	USI00654.1 taxid=39947 F-box domain-containing protein [Oryza sativa Japonica Group]	-	-	-	-
Os12g0217300	3	5	12	30	43	38	0.06	0.107	0.338	0.644	1.032	1.152	0.168333	0.942667	2.48543	7.07085e-05	0.000589917	--	-	-	-	--	BAF29428.1 Os12g0217300 [Oryza sativa Japonica Group]	-	-	-	-
Os01g0755500	139	138	244	937	871	798	6.339	6.764	11.231	48.525	47.252	40.439	8.11133	45.4053	2.48485	9.33561e-18	5.16361e-16	OsPCF7	-	-	-	--	BAD87296.1 transcription factor PCF7 [Oryza sativa Japonica Group]	-	-	-	-
Os03g0722400	33	42	33	173	192	179	0.768	1.053	0.777	4.571	5.321	4.633	0.866	4.84167	2.48306	5.16316e-17	2.64621e-15	OsDDM1b	-	-	-	--	XP_015628173.1 ATP-dependent DNA helicase DDM1 isoform X2 [Oryza sativa Japonica Group]	-	-	GO:0000166//nucleotide binding;GO:0005524//ATP binding;GO:0140658//ATP-dependent chromatin remodeler activity	GO:0006338//chromatin remodeling
Os01g0546500	23	7	10	77	50	72	1.387	0.455	0.61	5.28	3.592	4.83	0.817333	4.56733	2.48236	7.27662e-06	7.6871e-05	At4g38150	-	-	-	--	XP_015618898.1 pentatricopeptide repeat-containing protein At4g38150 [Oryza sativa Japonica Group]	-	-	-	-
Os02g0158900	2	2	2	11	10	9	0.099	0.107	0.1	0.621	0.591	0.497	0.102	0.569667	2.48155	0.016735	0.0641866	OsCBSX9	-	-	-	--	XP_015626266.1 SNF1-related protein kinase regulatory subunit gamma-like PV42a [Oryza sativa Japonica Group]	-	GO:0005634//nucleus;GO:0005737//cytoplasm;GO:0031588//nucleotide-activated protein kinase complex	GO:0016208//AMP binding;GO:0019887//protein kinase regulator activity;GO:0019901//protein kinase binding	GO:0006468//protein phosphorylation;GO:0042149//cellular response to glucose starvation;GO:0050790//regulation of catalytic activity
Os11g0261600	5	2	10	38	24	22	0.286	0.123	0.579	2.473	1.636	1.401	0.329333	1.83667	2.47947	0.00098805	0.00595201	OsSub62	-	-	-	--	BAF28010.1 Os11g0261600, partial [Oryza sativa Japonica Group]	-	-	GO:0004252//serine-type endopeptidase activity;GO:0008236//serine-type peptidase activity	GO:0006508//proteolysis
Os03g0340500	1189	1427	1728	8574	8014	7835	46.435	69.844	62.733	338.669	337.451	321.041	59.6707	332.387	2.47777	2.55719e-38	4.81391e-36	SUS4	Metabolism;Metabolism;Metabolism	Global and overview maps;Global and overview maps;Carbohydrate metabolism	K00695;K00695;K00695	--	XP_015632177.1 sucrose synthase 4 [Oryza sativa Japonica Group]	ko01100//Metabolic pathways;ko01110//Biosynthesis of secondary metabolites;ko00500//Starch and sucrose metabolism	-	GO:0016157//sucrose synthase activity;GO:0016740//transferase activity;GO:0016757//glycosyltransferase activity	GO:0005985//sucrose metabolic process
Os07g0670300	19	24	36	182	120	92	1.106	1.505	2.119	12.044	8.319	5.956	1.57667	8.773	2.47619	1.37246e-08	2.45925e-07	SRC2	-	-	-	--	XP_015645596.1 protein SRC2 [Oryza sativa Japonica Group]	-	-	-	GO:0006952//defense response
Os03g0277500	24	2	10	54	60	62	2.81	0.252	1.184	7.187	8.365	8.072	1.41533	7.87467	2.47608	0.000421585	0.00285217	OsGLYI3	-	-	-	--	ABF95269.1 glyoxalase family protein, expressed [Oryza sativa Japonica Group]	-	-	-	-
Os07g0203900	14	3	15	49	56	52	0.601	0.139	0.651	2.392	2.863	2.483	0.463667	2.57933	2.47584	3.35844e-05	0.000304091	PCMP-H40	-	-	-	--	XP_015644966.2 pentatricopeptide repeat-containing protein At1g11290, chloroplastic [Oryza sativa Japonica Group]	-	GO:0043231//intracellular membrane-bounded organelle	GO:0003723//RNA binding	GO:0009451//RNA modification
Os03g0764900	3	2	0	8	7	10	0.135	0.097	0	0.41	0.376	0.501	0.0773333	0.429	2.47182	0.0430817	0.136031	OsDof15	-	-	-	Dof	XP_015629418.1 dof zinc finger protein 4-like [Oryza sativa Japonica Group]	-	GO:0005634//nucleus	GO:0003677//DNA binding;GO:0003700//DNA-binding transcription factor activity;GO:0046872//metal ion binding	GO:0006355//regulation of transcription, DNA-templated
Os10g0466100	1	2	2	10	8	7	0.097	0.209	0.197	1.105	0.926	0.757	0.167667	0.929333	2.4706	0.030138	0.102515	--	-	-	-	--	XP_015613804.1 uncharacterized protein LOC4348842 [Oryza sativa Japonica Group]	-	GO:0097196//Shu complex	GO:0003697//single-stranded DNA binding	GO:0000724//double-strand break repair via homologous recombination
Os10g0530800	5	2	3	10	25	12	0.258	0.129	0.136	0.591	1.587	0.719	0.174333	0.965667	2.46968	0.00906255	0.0387426	--	-	-	-	--	BAT11782.1 Os10g0530800, partial [Oryza sativa Japonica Group]	-	-	-	-
Os08g0197400	4	3	1	14	10	16	0.151	0.122	0.038	0.601	0.449	0.671	0.103667	0.573667	2.46826	0.00923172	0.0393567	OsFbox424	-	-	-	--	XP_015649013.1 F-box protein At3g59000 [Oryza sativa Japonica Group]	-	-	GO:0005515//protein binding	-
MSTRG.18541	1	3	2	12	11	7	0.084	0.27	0.169	1.141	1.096	0.651	0.174333	0.962667	2.46519	0.0208242	0.0766475	--	-	-	-	--	BAD23089.1 taxid=39947 hypothetical protein [Oryza sativa Japonica Group]	-	-	-	-
Os07g0618700	102	153	182	654	755	758	6.048	9.775	10.914	44.084	53.311	49.982	8.91233	49.1257	2.4626	1.02342e-19	6.8184e-18	--	-	-	-	--	XP_015646636.1 uncharacterized protein LOC4343921 isoform X2 [Oryza sativa Japonica Group]	-	-	-	GO:0009409//response to cold;GO:0042752//regulation of circadian rhythm
Os12g0608900	0	2	3	9	7	9	0	0.074	0.105	0.353	0.287	0.345	0.0596667	0.328333	2.46016	0.0425759	0.13477	LECRK91	-	-	-	--	XP_015619321.1 L-type lectin-domain containing receptor kinase IX.1 [Oryza sativa Japonica Group]	-	GO:0005886//plasma membrane;GO:0016020//membrane	GO:0000166//nucleotide binding;GO:0004672//protein kinase activity;GO:0004675//transmembrane receptor protein serine/threonine kinase activity;GO:0005524//ATP binding;GO:0016301//kinase activity;GO:0016740//transferase activity	GO:0002229//defense response to oomycetes;GO:0006468//protein phosphorylation;GO:0016310//phosphorylation;GO:0042742//defense response to bacterium
Os11g0620450	9	2	12	28	35	45	0.31	0.057	0.422	1.12	1.467	1.75	0.263	1.44567	2.4586	0.000502469	0.00333084	--	-	-	-	--	BAT14903.1 Os11g0620450 [Oryza sativa Japonica Group]	-	-	-	-
Os10g0525200	19	3	12	59	40	67	0.773	0.131	0.494	2.717	1.937	3.03	0.466	2.56133	2.45849	0.000117869	0.000926774	CYP704C1	-	-	-	--	XP_015613972.1 cytochrome P450 704C1 [Oryza sativa Japonica Group]	-	GO:0016020//membrane	GO:0004497//monooxygenase activity;GO:0005506//iron ion binding;GO:0016705//oxidoreductase activity, acting on paired donors, with incorporation or reduction of molecular oxygen;GO:0020037//heme binding;GO:0046872//metal ion binding	-
Os01g0128250	6	9	19	46	60	61	0.286	0.464	0.916	2.494	3.408	3.236	0.555333	3.046	2.45549	9.24084e-06	9.49268e-05	--	-	-	-	--	BAS70194.1 Os01g0128250 [Oryza sativa Japonica Group]	-	-	-	-
Os02g0736400	1424	1035	2091	7705	7284	7207	71.674	56.132	106.447	440.889	436.617	403.423	78.0843	426.976	2.45105	5.88455e-18	3.34273e-16	OsDHODH1	Metabolism;Metabolism;Metabolism;Metabolism	Global and overview maps;Nucleotide metabolism;Metabolism of other amino acids;Metabolism of cofactors and vitamins	K00207;K00207;K00207;K00207	--	XP_015627074.1 dihydropyrimidine dehydrogenase (NADP(+)), chloroplastic [Oryza sativa Japonica Group]	ko01100//Metabolic pathways;ko00240//Pyrimidine metabolism;ko00410//beta-Alanine metabolism;ko00770//Pantothenate and CoA biosynthesis	GO:0005737//cytoplasm;GO:0009536//plastid	GO:0002058//uracil binding;GO:0016491//oxidoreductase activity;GO:0016627//oxidoreductase activity, acting on the CH-CH group of donors;GO:0017113//dihydropyrimidine dehydrogenase (NADP+) activity;GO:0050661//NADP binding;GO:0051536//iron-sulfur cluster binding	GO:0006210//thymine catabolic process;GO:0006212//uracil catabolic process;GO:0019483//beta-alanine biosynthetic process;GO:0043562//cellular response to nitrogen levels
Os03g0416500	82	64	75	352	360	495	2.948	2.841	2.253	13.532	13.681	16.76	2.68067	14.6577	2.45099	1.61407e-21	1.2326e-19	Os03g0416500	Metabolism;Metabolism;Metabolism;Metabolism	Global and overview maps;Global and overview maps;Global and overview maps;Carbohydrate metabolism	K01057;K01057;K01057;K01057	--	XP_025880030.1 probable 6-phosphogluconolactonase 1 isoform X1 [Oryza sativa Japonica Group]	ko01100//Metabolic pathways;ko01110//Biosynthesis of secondary metabolites;ko01200//Carbon metabolism;ko00030//Pentose phosphate pathway	GO:0005737//cytoplasm;GO:0005829//cytosol	GO:0016787//hydrolase activity;GO:0017057//6-phosphogluconolactonase activity	GO:0005975//carbohydrate metabolic process;GO:0006098//pentose-phosphate shunt;GO:0009051//pentose-phosphate shunt, oxidative branch
Os06g0650700	11	10	8	48	39	56	1.59	1.557	1.17	7.888	6.713	9.002	1.439	7.86767	2.45087	2.05033e-06	2.43173e-05	--	-	-	-	--	XP_025881982.1 uncharacterized protein LOC112939307 [Oryza sativa Japonica Group]	-	GO:0016020//membrane	-	-
Os01g0848900	219	160	263	1064	994	1077	12.393	9.756	15.053	68.453	66.99	67.782	12.4007	67.7417	2.44963	1.09282e-23	9.64156e-22	--	-	-	-	--	XP_015622384.1 uncharacterized protein LOC4324857 isoform X1 [Oryza sativa Japonica Group]	-	-	-	-
Os07g0239600	23	24	18	110	103	107	0.449	0.505	0.355	2.436	2.391	2.323	0.436333	2.38333	2.44948	6.88024e-12	1.99441e-10	PCMP-H42	-	-	-	--	XP_015645237.1 pentatricopeptide repeat-containing protein At4g21065 [Oryza sativa Japonica Group]	-	GO:0043231//intracellular membrane-bounded organelle	GO:0003723//RNA binding;GO:0008270//zinc ion binding	GO:0009451//RNA modification
Os02g0574100	29	7	31	124	88	110	1.154	0.282	1.248	5.612	4.172	4.87	0.894667	4.88467	2.44884	3.66591e-06	4.12864e-05	MST1	-	-	-	--	XP_015626487.1 sugar transport protein MST1-like [Oryza sativa Japonica Group]	-	GO:0016020//membrane	GO:0015144//carbohydrate transmembrane transporter activity;GO:0015145//monosaccharide transmembrane transporter activity;GO:0015293//symporter activity;GO:0022857//transmembrane transporter activity	GO:0008643//carbohydrate transport;GO:0015749//monosaccharide transmembrane transport;GO:0055085//transmembrane transport
Os03g0195400	13	7	25	60	80	78	0.653	0.379	1.27	3.426	4.785	4.357	0.767333	4.18933	2.4488	3.59413e-06	4.06477e-05	--	-	-	-	--	BAS82760.1 Os03g0195400 [Oryza sativa Japonica Group]	-	-	-	-
MSTRG.6032	64	25	68	242	246	272	4.078	1.717	4.383	17.532	18.669	19.277	3.39267	18.4927	2.44646	3.6619e-10	8.43305e-09	GSTU6	Metabolism;Metabolism	Global and overview maps;Metabolism of other amino acids	K00799;K00799	--	XP_025876821.1 taxid=39947 probable glutathione S-transferase GSTU6 [Oryza sativa Japonica Group]	ko01100//Metabolic pathways;ko00480//Glutathione metabolism	GO:0005737//cytoplasm	GO:0016034//maleylacetoacetate isomerase activity	GO:0006559//L-phenylalanine catabolic process;GO:0006572//tyrosine catabolic process
Os02g0592833	62	323	65	726	729	809	4.849	27.218	5.142	64.55	67.902	70.365	12.403	67.6057	2.44646	1.32127e-05	0.000131635	FLZ15	-	-	-	--	XP_015625770.1 protein MARD1 [Oryza sativa Japonica Group]	-	-	-	-
Os12g0168100	34	35	42	183	165	193	1.619	1.815	2.047	10.004	9.487	10.331	1.827	9.94067	2.44387	1.83428e-16	8.89104e-15	DERF8	-	-	-	ERF	BAF29271.1 Os12g0168100, partial [Oryza sativa Japonica Group]	-	GO:0005634//nucleus	GO:0003677//DNA binding;GO:0003700//DNA-binding transcription factor activity	GO:0006355//regulation of transcription, DNA-templated;GO:0009873//ethylene-activated signaling pathway
Os09g0560700	77	61	53	330	303	298	4.443	3.793	3.093	21.649	20.822	19.124	3.77633	20.5317	2.44279	1.57943e-20	1.14153e-18	MTARC2	-	-	-	--	XP_015611829.1 mitochondrial amidoxime reducing component 2 [Oryza sativa Japonica Group]	-	-	GO:0003824//catalytic activity;GO:0030151//molybdenum ion binding;GO:0030170//pyridoxal phosphate binding	GO:0032787//monocarboxylic acid metabolic process;GO:1901564//organonitrogen compound metabolic process
Os03g0292900	12	12	15	65	61	64	0.227	0.245	0.287	1.4	1.376	1.348	0.253	1.37467	2.44187	3.12494e-08	5.23719e-07	--	Genetic Information Processing	Translation	K25201	--	BAS83684.1 Os03g0292900 [Oryza sativa Japonica Group]	ko03013//Nucleocytoplasmic transport	GO:0005635//nuclear envelope;GO:0005829//cytosol	GO:0031267//small GTPase binding	GO:0006606//protein import into nucleus;GO:0006886//intracellular protein transport
Os06g0142300	7	1	9	25	32	24	0.884	0.136	1.15	3.591	4.815	3.372	0.723333	3.926	2.44033	0.00155831	0.00879265	OsENOD93	-	-	-	--	XP_015643204.1 early nodulin-93 [Oryza sativa Japonica Group]	-	GO:0016020//membrane	-	-
Os11g0289700	5152	4880	4783	20916	24519	26757	218.75	223.258	205.401	1009.62	1239.81	1263.47	215.803	1170.96	2.43991	3.75817e-44	9.5067e-42	CYP87A3	-	-	-	--	XP_015615445.1 cytochrome P450 87A3-like [Oryza sativa Japonica Group]	-	GO:0016020//membrane	GO:0004497//monooxygenase activity;GO:0005506//iron ion binding;GO:0016491//oxidoreductase activity;GO:0016705//oxidoreductase activity, acting on paired donors, with incorporation or reduction of molecular oxygen;GO:0020037//heme binding;GO:0046872//metal ion binding	GO:0010268//brassinosteroid homeostasis;GO:0016125//sterol metabolic process;GO:0016132//brassinosteroid biosynthetic process
Os02g0489600	4	4	0	10	15	14	0.21	0.226	0	0.597	0.938	0.823	0.145333	0.786	2.43516	0.0185499	0.0697024	--	-	-	-	--	BAF08782.1 Os02g0489600, partial [Oryza sativa Japonica Group]	-	GO:0016020//membrane	-	-
Os05g0442700	54	21	13	147	129	147	3.436	1.441	0.837	10.619	9.815	10.44	1.90467	10.2913	2.43382	1.88563e-06	2.25544e-05	ONAC012	-	-	-	NAC	XP_015638341.1 NAC domain-containing protein 90 [Oryza sativa Japonica Group]	-	-	GO:0003677//DNA binding	GO:0006355//regulation of transcription, DNA-templated
Os10g0159800	978	418	1042	3995	3704	4009	54.245	25.002	58.445	251.856	244.615	247.304	45.8973	247.925	2.43342	1.8985e-12	5.86559e-11	At1g64710	Metabolism;Metabolism;Metabolism;Metabolism;Metabolism;Metabolism	Global and overview maps;Global and overview maps;Carbohydrate metabolism;Carbohydrate metabolism;Lipid metabolism;Amino acid metabolism	K00001;K00001;K00001;K00001;K00001;K00001	--	XP_015612744.1 alcohol dehydrogenase-like 4 [Oryza sativa Japonica Group]	ko01100//Metabolic pathways;ko01110//Biosynthesis of secondary metabolites;ko00010//Glycolysis / Gluconeogenesis;ko00620//Pyruvate metabolism;ko00071//Fatty acid degradation;ko00350//Tyrosine metabolism	GO:0005829//cytosol	GO:0004024//alcohol dehydrogenase activity, zinc-dependent;GO:0008270//zinc ion binding;GO:0016491//oxidoreductase activity;GO:0046872//metal ion binding;GO:0051903//S-(hydroxymethyl)glutathione dehydrogenase activity	GO:0046294//formaldehyde catabolic process
Os01g0283700	34	16	38	123	123	178	2.031	1.03	2.296	8.352	8.749	11.812	1.78567	9.63767	2.43222	5.73141e-09	1.10397e-07	OsCCR5	Metabolism;Metabolism;Metabolism	Global and overview maps;Global and overview maps;Biosynthesis of other secondary metabolites	K09753;K09753;K09753	--	XP_015642324.1 cinnamoyl-CoA reductase 1-like [Oryza sativa Japonica Group]	ko01100//Metabolic pathways;ko01110//Biosynthesis of secondary metabolites;ko00940//Phenylpropanoid biosynthesis	-	GO:0016616//oxidoreductase activity, acting on the CH-OH group of donors, NAD or NADP as acceptor	-
Os06g0634100	27	4	17	75	77	76	0.73	0.117	0.465	2.307	2.481	2.287	0.437333	2.35833	2.43096	4.0486e-05	0.000360235	NMAT4	-	-	-	--	XP_015643429.1 nuclear intron maturase 4, mitochondrial isoform X1 [Oryza sativa Japonica Group]	-	GO:0005737//cytoplasm;GO:0005739//mitochondrion;GO:0043231//intracellular membrane-bounded organelle	GO:0003964//RNA-directed DNA polymerase activity	GO:0006278//RNA-dependent DNA biosynthetic process;GO:0006315//homing of group II introns;GO:0006397//mRNA processing;GO:0090615//mitochondrial mRNA processing
Os03g0370500	32	14	9	91	89	84	1.073	0.506	0.305	3.47	3.555	3.133	0.628	3.386	2.43075	1.7365e-06	2.08859e-05	CBF5	Genetic Information Processing	Translation	K11131	--	XP_015630709.1 H/ACA ribonucleoprotein complex subunit 4 [Oryza sativa Japonica Group]	ko03008//Ribosome biogenesis in eukaryotes	GO:0031429//box H/ACA snoRNP complex;GO:1990904//ribonucleoprotein complex	GO:0003723//RNA binding;GO:0009982//pseudouridine synthase activity;GO:0016853//isomerase activity	GO:0000495//box H/ACA RNA 3'-end processing;GO:0001522//pseudouridine synthesis;GO:0006396//RNA processing;GO:0009451//RNA modification;GO:0031118//rRNA pseudouridine synthesis;GO:0031120//snRNA pseudouridine synthesis;GO:1990481//mRNA pseudouridine synthesis
Os11g0251250	3	6	2	16	18	20	0.35	0.754	0.236	2.123	2.502	2.596	0.446667	2.407	2.42997	0.00274003	0.0142644	--	-	-	-	--	BAH95189.1 Os11g0251250 [Oryza sativa Japonica Group]	-	-	-	-
Os02g0160300	6	2	0	7	14	16	0.306	0.1	0	0.401	0.844	0.942	0.135333	0.729	2.4294	0.0375311	0.122108	--	-	-	-	--	BAF07883.1 Os02g0160300 [Oryza sativa Japonica Group]	-	-	-	-
Os04g0434500	3	2	1	7	10	12	0.181	0.13	0.061	0.48	0.718	0.804	0.124	0.667333	2.42807	0.0245492	0.0873396	OsZHD8	-	-	-	ZF-HD	KAB8095382.1 hypothetical protein EE612_023411 [Oryza sativa]	-	-	-	-
Os07g0496700	5	2	1	13	16	9	0.269	0.116	0.054	0.796	1.026	0.539	0.146333	0.787	2.42711	0.0156581	0.060776	EXL5	-	-	-	--	XP_015645765.1 protein EXORDIUM-like 5 [Oryza sativa Japonica Group]	-	GO:0005576//extracellular region;GO:0005615//extracellular space;GO:0048046//apoplast	-	-
Os03g0809200	1	3	3	12	12	10	0.06	0.195	0.183	0.822	0.861	0.67	0.146	0.784333	2.4255	0.0144017	0.0568641	OsbZIP34	-	-	-	bZIP	BAF13570.1 Os03g0809200, partial [Oryza sativa Japonica Group]	-	GO:0005634//nucleus	GO:0003700//DNA-binding transcription factor activity;GO:0043565//sequence-specific DNA binding	GO:0006355//regulation of transcription, DNA-templated
Os03g0244200	1590	2695	2938	13401	11210	10648	75.15	135.621	140.318	709.94	622.689	552.423	117.03	628.351	2.4247	1.27276e-18	7.67425e-17	TLP1	-	-	-	--	XP_015631808.1 thaumatin-like protein 1b isoform X1 [Oryza sativa Japonica Group]	-	-	-	GO:0006952//defense response
MSTRG.1662	11	7	6	35	44	36	0.75	0.513	0.416	2.7	3.575	2.735	0.559667	3.00333	2.42392	2.28983e-05	0.000215031	--	-	-	-	--	BAH91086.1 taxid=39947 Os01g0387333, partial [Oryza sativa Japonica Group]	-	GO:0016020//membrane	GO:0005515//protein binding;GO:0015419//ABC-type sulfate transporter activity	GO:0008272//sulfate transport
Os05g0153400	14	8	4	42	50	32	0.604	0.372	0.175	2.061	2.57	1.536	0.383667	2.05567	2.42168	8.90717e-05	0.000722648	PCMP-H32	-	-	-	--	XP_015638245.1 pentatricopeptide repeat-containing protein At2g13600 [Oryza sativa Japonica Group]	-	GO:0043231//intracellular membrane-bounded organelle	GO:0003723//RNA binding	GO:0009451//RNA modification
Os07g0416900	30	14	33	149	107	110	1.621	0.815	1.804	9.155	6.887	6.612	1.41333	7.55133	2.41763	1.02888e-08	1.88855e-07	OsFAD2-3	Metabolism;Metabolism;Metabolism	Global and overview maps;Global and overview maps;Lipid metabolism	K10256;K10256;K10256	--	XP_015645275.1 fatty acid desaturase DES2 [Oryza sativa Japonica Group]	ko01100//Metabolic pathways;ko01212//Fatty acid metabolism;ko01040//Biosynthesis of unsaturated fatty acids	GO:0016020//membrane	GO:0016491//oxidoreductase activity;GO:0016717//oxidoreductase activity, acting on paired donors, with oxidation of a pair of donors resulting in the reduction of molecular oxygen to two molecules of water	GO:0006629//lipid metabolic process
MSTRG.16655	3	3	12	27	21	38	0.414	0.446	1.675	4.236	3.452	5.833	0.845	4.507	2.41514	0.00163638	0.00916421	--	-	-	-	--	BAS71941.1 taxid=39947 Os01g0336200 [Oryza sativa Japonica Group]	-	-	-	-
Os01g0151900	12	10	6	41	46	47	0.373	0.335	0.188	1.447	1.701	1.623	0.298667	1.59033	2.41272	5.74801e-06	6.21004e-05	At3g15200	-	-	-	--	XP_015629832.1 putative pentatricopeptide repeat-containing protein At3g15200 [Oryza sativa Japonica Group]	-	-	-	-
Os03g0287400	11	1	7	33	28	28	0.735	0.072	0.473	2.506	2.228	2.08	0.426667	2.27133	2.41236	0.00153698	0.0086897	LBD1	-	-	-	LBD	XP_015629326.1 LOB domain-containing protein 1 [Oryza sativa Japonica Group]	-	-	-	-
Os05g0447800	11	13	10	58	50	55	1.11	1.414	1.021	6.656	6.011	6.174	1.18167	6.28033	2.41002	3.12262e-07	4.44623e-06	--	-	-	-	--	BAS94303.1 Os05g0447800 [Oryza sativa Japonica Group]	-	GO:0000139//Golgi membrane;GO:0005794//Golgi apparatus;GO:0016020//membrane	-	GO:0009834//plant-type secondary cell wall biogenesis;GO:0045492//xylan biosynthetic process;GO:0071554//cell wall organization or biogenesis
Os01g0945300	60	39	99	360	296	287	2.312	1.576	3.755	15.35	13.221	11.984	2.54767	13.5183	2.40767	6.76873e-11	1.72979e-09	OsBAT4	-	-	-	--	XP_015641784.1 amino-acid permease BAT1 homolog isoform X1 [Oryza sativa Japonica Group]	-	GO:0016020//membrane	GO:0005313//L-glutamate transmembrane transporter activity;GO:0015180//L-alanine transmembrane transporter activity;GO:0015185//gamma-aminobutyric acid transmembrane transporter activity;GO:0015189//L-lysine transmembrane transporter activity;GO:0022857//transmembrane transporter activity	GO:0015808//L-alanine transport;GO:0015812//gamma-aminobutyric acid transport;GO:0015813//L-glutamate transmembrane transport;GO:0055085//transmembrane transport;GO:1903401//L-lysine transmembrane transport
Os09g0520300	5	1	4	15	13	19	0.174	0.038	0.141	0.595	0.54	0.737	0.117667	0.624	2.40684	0.00713649	0.0318457	PCMP-E73	-	-	-	--	XP_015611041.2 pentatricopeptide repeat-containing protein At2g36980, mitochondrial [Oryza sativa Japonica Group]	-	GO:0043231//intracellular membrane-bounded organelle	GO:0003723//RNA binding	GO:0009451//RNA modification
Os09g0246200	151	141	228	660	714	662	3.01	3.829	4.595	19.918	20.178	20.419	3.81133	20.1717	2.40396	3.75395e-16	1.75396e-14	OsRpoTm	-	-	-	--	XP_015612354.1 DNA-directed RNA polymerase 1B, mitochondrial isoform X1 [Oryza sativa Japonica Group]	-	GO:0000428//DNA-directed RNA polymerase complex;GO:0005739//mitochondrion;GO:0034245//mitochondrial DNA-directed RNA polymerase complex	GO:0003677//DNA binding;GO:0003899//DNA-directed 5'-3' RNA polymerase activity;GO:0016740//transferase activity;GO:0016779//nucleotidyltransferase activity;GO:0034062//5'-3' RNA polymerase activity	GO:0006351//transcription, DNA-templated;GO:0006390//mitochondrial transcription
Os11g0634200	405	697	789	2985	2962	3064	28.9	53.591	56.944	242.154	251.713	243.156	46.4783	245.674	2.40212	6.19487e-18	3.50059e-16	--	-	-	-	--	XP_015617881.1 uncharacterized protein LOC4350975 [Oryza sativa Japonica Group]	-	-	-	-
MSTRG.7894	6	1	4	22	16	13	0.236	0.042	0.159	0.985	0.751	0.57	0.145667	0.768667	2.39969	0.0070375	0.0314696	EIX1	-	-	-	--	ABA94309.1 taxid=39947 Leucine Rich Repeat family protein [Oryza sativa Japonica Group]	-	-	GO:0005515//protein binding;GO:0008270//zinc ion binding	-
Os06g0700100	3	0	5	14	10	13	0.084	0	0.141	0.445	0.333	0.404	0.075	0.394	2.39323	0.0258122	0.0909154	PCMP-E45	-	-	-	--	BAD54005.1 pentatricopeptide (PPR) repeat-containing protein-like [Oryza sativa Japonica Group]	-	-	GO:0003723//RNA binding	GO:0009451//RNA modification
Os06g0114650	19	12	15	59	68	87	1.282	0.891	1.027	4.592	5.551	6.656	1.06667	5.59967	2.39223	1.15208e-07	1.7538e-06	IDNK	Metabolism;Metabolism;Metabolism;Metabolism	Global and overview maps;Global and overview maps;Global and overview maps;Carbohydrate metabolism	K00851;K00851;K00851;K00851	--	EEC79873.1 hypothetical protein OsI_21375 [Oryza sativa Indica Group]	ko01100//Metabolic pathways;ko01110//Biosynthesis of secondary metabolites;ko01200//Carbon metabolism;ko00030//Pentose phosphate pathway	-	GO:0000166//nucleotide binding;GO:0005524//ATP binding;GO:0016301//kinase activity;GO:0016740//transferase activity;GO:0046316//gluconokinase activity	GO:0005975//carbohydrate metabolic process;GO:0016310//phosphorylation;GO:0046177//D-gluconate catabolic process
Os02g0250600	5	5	2	22	14	21	0.219	0.236	0.089	1.098	0.732	1.025	0.181333	0.951667	2.39181	0.00259836	0.0136512	OsLEA15	-	-	-	--	XP_015625436.1 embryonic protein DC-8 [Oryza sativa Japonica Group]	-	-	-	-
Os05g0523300	64	88	163	464	522	494	3.36	4.978	8.655	27.692	32.634	28.841	5.66433	29.7223	2.39157	3.40231e-11	9.0969e-10	OsIAA18	Environmental Information Processing	Signal transduction	K14484	--	XP_015640491.1 auxin-responsive protein IAA18 isoform X2 [Oryza sativa Japonica Group]	ko04075//Plant hormone signal transduction	GO:0005634//nucleus	GO:0005515//protein binding	GO:0006355//regulation of transcription, DNA-templated;GO:0009733//response to auxin;GO:0009734//auxin-activated signaling pathway
Os11g0209502	5	5	8	37	25	22	0.317	0.355	0.533	2.77	1.933	1.607	0.401667	2.10333	2.38861	0.000369171	0.00254436	FBL13	-	-	-	--	BAT13163.1 Os11g0209502 [Oryza sativa Japonica Group]	-	-	GO:0005515//protein binding	-
Os03g0617500	117	68	71	413	402	393	3.975	2.591	2.448	15.952	16.266	14.923	3.00467	15.7137	2.38674	1.12142e-16	5.54357e-15	CycD5	-	-	-	--	BAS85283.1 Os03g0617500, partial [Oryza sativa Japonica Group]	-	-	-	GO:0007049//cell cycle;GO:0051301//cell division
Os07g0588100	3	8	5	23	26	27	0.09	0.258	0.151	0.781	0.925	0.897	0.166333	0.867667	2.38306	0.000524905	0.00345585	PCMP-H74	-	-	-	--	XP_015647356.1 pentatricopeptide repeat-containing protein At1g25360 [Oryza sativa Japonica Group]	-	GO:0043231//intracellular membrane-bounded organelle	GO:0003723//RNA binding;GO:0008270//zinc ion binding	GO:0009451//RNA modification
Os02g0628900	4	3	2	15	14	13	0.133	0.108	0.067	0.568	0.556	0.482	0.102667	0.535333	2.38247	0.00697634	0.0312569	--	-	-	-	--	BAS79882.1 Os02g0628900, partial [Oryza sativa Japonica Group]	-	-	-	-
Os07g0572100	33	37	70	204	214	233	1.412	1.706	3.014	9.942	10.925	11.099	2.044	10.6553	2.38211	3.85491e-11	1.02562e-09	DAO	Metabolism;Metabolism;Metabolism;Metabolism;Metabolism;Metabolism;Metabolism;Metabolism	Global and overview maps;Global and overview maps;Amino acid metabolism;Amino acid metabolism;Amino acid metabolism;Metabolism of other amino acids;Biosynthesis of other secondary metabolites;Biosynthesis of other secondary metabolites	K00276;K00276;K00276;K00276;K00276;K00276;K00276;K00276	--	BAD31867.1 putative copper amine oxidase [Oryza sativa Japonica Group]	ko01100//Metabolic pathways;ko01110//Biosynthesis of secondary metabolites;ko00260//Glycine, serine and threonine metabolism;ko00360//Phenylalanine metabolism;ko00350//Tyrosine metabolism;ko00410//beta-Alanine metabolism;ko00960//Tropane, piperidine and pyridine alkaloid biosynthesis;ko00950//Isoquinoline alkaloid biosynthesis	-	GO:0005507//copper ion binding;GO:0008131//primary amine oxidase activity;GO:0016491//oxidoreductase activity;GO:0046872//metal ion binding;GO:0048038//quinone binding;GO:0052593//tryptamine:oxygen oxidoreductase (deaminating) activity;GO:0052594//aminoacetone:oxygen oxidoreductase(deaminating) activity;GO:0052595//aliphatic-amine oxidase activity;GO:0052596//phenethylamine:oxygen oxidoreductase …	GO:0009308//amine metabolic process
Os11g0679900	2	4	2	9	13	16	0.077	0.166	0.078	0.393	0.595	0.684	0.107	0.557333	2.38093	0.011553	0.0474355	--	-	-	-	--	BAT15244.1 Os11g0679900, partial [Oryza sativa Japonica Group]	-	-	-	-
Os08g0520900	175	103	120	676	596	577	5.118	3.246	3.549	22.474	20.757	18.766	3.971	20.6657	2.37966	1.8582e-18	1.09994e-16	OsPHS8	Metabolism;Metabolism;Metabolism	Global and overview maps;Global and overview maps;Carbohydrate metabolism	K01214;K01214;K01214	--	XP_015650242.1 isoamylase 1, chloroplastic [Oryza sativa Japonica Group]	ko01100//Metabolic pathways;ko01110//Biosynthesis of secondary metabolites;ko00500//Starch and sucrose metabolism	GO:0009507//chloroplast;GO:0009536//plastid;GO:0010368//chloroplast isoamylase complex;GO:0043033//isoamylase complex	GO:0004553//hydrolase activity, hydrolyzing O-glycosyl compounds;GO:0005515//protein binding;GO:0016787//hydrolase activity;GO:0016798//hydrolase activity, acting on glycosyl bonds;GO:0019156//isoamylase activity	GO:0005975//carbohydrate metabolic process;GO:0005983//starch catabolic process;GO:0008152//metabolic process;GO:0010021//amylopectin biosynthetic process;GO:0019252//starch biosynthetic process
MSTRG.29520	56	32	54	248	195	216	2.389	1.471	2.33	12.027	9.906	10.247	2.06333	10.7267	2.37815	2.21237e-13	7.73587e-12	--	-	-	-	--	BAT04119.1 taxid=39947 Os08g0183100 [Oryza sativa Japonica Group]	-	-	GO:0008982//protein-N(PI)-phosphohistidine-sugar phosphotransferase activity	GO:0006355//regulation of transcription, DNA-templated;GO:0009401//phosphoenolpyruvate-dependent sugar phosphotransferase system
Os01g0256500	13222	13254	12547	61623	59681	60981	1203.69	1300.11	1155.28	6377.72	6470.41	6173.99	1219.69	6340.71	2.37813	2.64095e-66	1.58355e-63	--	-	-	-	--	XP_015613744.1 protein SENESCENCE-ASSOCIATED GENE 21, mitochondrial [Oryza sativa Japonica Group]	-	-	-	-
Os02g0745200	28	16	22	87	91	109	0.764	0.539	0.747	3.152	3.588	3.907	0.683333	3.549	2.37675	7.49959e-09	1.42089e-07	--	-	-	-	--	BAS80902.1 Os02g0745200 [Oryza sativa Japonica Group]	-	GO:0016020//membrane	-	-
Os02g0139000	547	204	842	2288	2350	2698	21.598	8.679	33.626	102.706	110.505	118.476	21.301	110.562	2.37587	7.412e-08	1.16899e-06	PHR3	-	-	-	G2-like	XP_015627390.1 protein PHOSPHATE STARVATION RESPONSE 3 [Oryza sativa Japonica Group]	-	GO:0005634//nucleus	GO:0003677//DNA binding;GO:0003700//DNA-binding transcription factor activity	GO:0006355//regulation of transcription, DNA-templated
Os01g0124700	9016	4637	13226	39841	41953	42037	825.955	457.694	1225.41	4149.2	4576.79	4282.64	836.352	4336.21	2.37425	3.98712e-11	1.05732e-09	--	-	-	-	--	BAD52872.1 unknown protein [Oryza sativa Japonica Group]	-	-	-	-
Os10g0499800	1	3	3	9	9	15	0.068	0.22	0.207	0.698	0.731	1.137	0.165	0.855333	2.37402	0.0193925	0.0722648	Rf1	-	-	-	--	AAP54466.2 expressed protein [Oryza sativa Japonica Group]	-	-	-	-
MSTRG.23944	7	3	7	24	30	24	0.569	0.263	0.576	2.219	2.906	2.171	0.469333	2.432	2.37346	0.000542809	0.00355965	--	-	-	-	--	BAH93306.1 taxid=39947 Os06g0122900 [Oryza sativa Japonica Group]	-	-	-	-
Os01g0736500	9	4	2	26	26	17	0.645	0.309	0.145	2.117	2.218	1.354	0.366333	1.89633	2.37198	0.00246115	0.0130084	--	-	-	-	--	BAS74229.1 Os01g0736500, partial [Oryza sativa Japonica Group]	-	GO:0016020//membrane	-	-
MSTRG.25142	0	18	11	35	46	57	0	1.865	1.07	3.827	5.269	6.097	0.978333	5.06433	2.37197	0.00455238	0.0218891	--	-	-	-	--	BAS73969.1 taxid=39947 Os01g0709750 [Oryza sativa Japonica Group]	-	-	-	-
Os09g0475700	36	40	55	202	192	231	1.118	1.487	2.008	7.553	7.81	8.483	1.53767	7.94867	2.36997	2.15911e-15	9.42182e-14	OsPOP19	-	-	-	--	XP_015651205.1 uncharacterized protein LOC4347361 [Oryza sativa Japonica Group]	-	-	GO:0004252//serine-type endopeptidase activity;GO:0008233//peptidase activity;GO:0008236//serine-type peptidase activity;GO:0016787//hydrolase activity	GO:0006508//proteolysis
Os01g0134200	6	5	7	22	32	37	0.183	0.293	0.244	1.002	1.3	1.407	0.24	1.23633	2.36496	0.000109303	0.000866797	--	-	-	-	--	XP_025878360.1 uncharacterized protein LOC9268840 [Oryza sativa Japonica Group]	-	-	-	-
Os11g0532000	9	9	18	54	44	69	0.58	0.625	1.173	3.957	3.339	4.946	0.792667	4.08067	2.36402	6.16967e-06	6.6258e-05	--	-	-	-	--	XP_015617809.1 uncharacterized protein LOC4350640 [Oryza sativa Japonica Group]	-	-	-	-
Os11g0532900	9	9	18	54	44	69	0.58	0.625	1.173	3.957	3.339	4.946	0.792667	4.08067	2.36402	6.16967e-06	6.6258e-05	--	-	-	-	--	XP_015617809.1 uncharacterized protein LOC4350640 [Oryza sativa Japonica Group]	-	-	-	-
Os01g0950900	65	30	43	207	200	226	2.021	1.005	1.352	7.317	7.406	7.815	1.45933	7.51267	2.36402	1.14245e-11	3.24486e-10	OsEnS-22	-	-	-	--	XP_015621293.1 CSC1-like protein At3g54510 [Oryza sativa Japonica Group]	-	GO:0005886//plasma membrane;GO:0016020//membrane	GO:0005227//calcium activated cation channel activity	GO:0006811//ion transport;GO:0034220//ion transmembrane transport;GO:0098655//cation transmembrane transport
Os10g0147250	6	4	9	32	30	25	0.17	0.122	0.257	1.029	1.01	0.786	0.183	0.941667	2.36337	0.000270591	0.001935	--	-	-	-	--	XP_015613255.1 pentatricopeptide repeat-containing protein At3g22470, mitochondrial [Oryza sativa Japonica Group]	-	-	GO:0003729//mRNA binding	-
Os05g0583200	18	13	17	69	80	71	0.464	0.361	0.443	2.023	2.457	2.036	0.422667	2.172	2.36143	1.58419e-08	2.80144e-07	Os05g0583200	-	-	-	--	EEE64837.1 hypothetical protein OsJ_19694 [Oryza sativa Japonica Group]	-	GO:0005634//nucleus	GO:0003677//DNA binding;GO:0046872//metal ion binding;GO:0046983//protein dimerization activity	GO:0009791//post-embryonic development
Os02g0203200	74	81	53	315	312	336	3.44	4.023	2.496	16.592	17.222	17.341	3.31967	17.0517	2.3608	5.32558e-19	3.33534e-17	--	-	-	-	--	BAS77538.1 Os02g0203200, partial [Oryza sativa Japonica Group]	-	-	-	-
Os07g0220333	6	1	1	15	14	7	0.315	0.057	0.053	0.896	0.876	0.409	0.141667	0.727	2.35946	0.0318195	0.10712	--	-	-	-	--	BAT00649.1 Os07g0220333, partial [Oryza sativa Japonica Group]	-	-	-	-
Os05g0128100	229	411	271	1345	1362	1465	12.667	25.348	14.617	86.545	89.75	92.92	17.544	89.7383	2.35475	1.81511e-18	1.07837e-16	--	-	-	-	--	XP_015637689.1 uncharacterized protein LOC4337691 [Oryza sativa Japonica Group]	-	GO:0016020//membrane	-	-
Os03g0820500	1342	370	842	3557	3817	4195	132.188	39.27	83.884	398.318	447.756	459.543	85.114	435.206	2.35423	1.399e-08	2.50266e-07	OsADF3	-	-	-	--	XP_015632173.1 actin-depolymerizing factor 3 [Oryza sativa Japonica Group]	-	GO:0005737//cytoplasm;GO:0015629//actin cytoskeleton	GO:0003779//actin binding;GO:0051015//actin filament binding	GO:0007015//actin filament organization;GO:0030042//actin filament depolymerization
Os05g0126800	200	97	51	489	530	569	15.236	7.962	3.929	42.35	48.083	48.206	9.04233	46.213	2.35353	1.43615e-07	2.15982e-06	--	-	-	-	--	KAB8097934.1 hypothetical protein EE612_026826 [Oryza sativa]	-	-	-	-
Os07g0168300	22	46	72	233	187	225	1.559	3.513	5.161	18.774	15.784	17.735	3.411	17.431	2.35339	2.71707e-08	4.60848e-07	OsGSTU11	Metabolism;Metabolism	Global and overview maps;Metabolism of other amino acids	K00799;K00799	--	XP_015647678.1 probable glutathione S-transferase GSTU6 [Oryza sativa Japonica Group]	ko01100//Metabolic pathways;ko00480//Glutathione metabolism	GO:0005737//cytoplasm;GO:0005829//cytosol	GO:0004364//glutathione transferase activity;GO:0016740//transferase activity	GO:0006749//glutathione metabolic process;GO:0042221//response to chemical
Os02g0754500	17	20	29	94	109	99	0.55	0.698	0.949	3.459	4.202	3.564	0.732333	3.74167	2.35311	9.14396e-10	2.00319e-08	OM64	-	-	-	--	BAD17240.1 putative Toc64 [Oryza sativa Japonica Group]	-	GO:0016020//membrane;GO:0043229//intracellular organelle	GO:0005515//protein binding	GO:0006626//protein targeting to mitochondrion;GO:0030150//protein import into mitochondrial matrix
Os02g0537400	13	8	13	54	52	49	0.607	0.403	0.613	2.861	2.879	2.532	0.541	2.75733	2.34957	1.53639e-06	1.87878e-05	CLPB1	-	-	-	--	XP_015624117.1 chaperone protein ClpB1-like [Oryza sativa Japonica Group]	-	GO:0005737//cytoplasm	GO:0000166//nucleotide binding;GO:0005524//ATP binding;GO:0016887//ATP hydrolysis activity	GO:0034605//cellular response to heat
Os07g0541200	52	20	37	187	147	160	1.814	0.752	1.305	7.415	6.106	6.207	1.29033	6.576	2.34947	3.72076e-09	7.36397e-08	CRK6	-	-	-	--	BAT01967.1 Os07g0541200 [Oryza sativa Japonica Group]	-	GO:0005886//plasma membrane;GO:0016020//membrane	GO:0000166//nucleotide binding;GO:0004672//protein kinase activity;GO:0004674//protein serine/threonine kinase activity;GO:0005524//ATP binding;GO:0016301//kinase activity;GO:0016740//transferase activity	GO:0006468//protein phosphorylation;GO:0016310//phosphorylation
Os04g0531500	74	49	49	247	270	270	2.21	1.591	1.494	8.374	9.621	8.985	1.765	8.99333	2.34919	2.32761e-16	1.10995e-14	SIT2	-	-	-	--	XP_015635471.1 L-type lectin-domain containing receptor kinase IV.1 [Oryza sativa Japonica Group]	-	GO:0005886//plasma membrane;GO:0016020//membrane	GO:0000166//nucleotide binding;GO:0004672//protein kinase activity;GO:0004675//transmembrane receptor protein serine/threonine kinase activity;GO:0005524//ATP binding;GO:0016301//kinase activity;GO:0016740//transferase activity;GO:0030246//carbohydrate binding	GO:0002229//defense response to oomycetes;GO:0006468//protein phosphorylation;GO:0007178//transmembrane receptor protein serine/threonine kinase signaling pathway;GO:0016310//phosphorylation;GO:0042742//defense response to bacterium
Os04g0342100	27	13	95	192	218	198	1.397	0.725	4.973	11.297	13.436	11.396	2.365	12.043	2.34828	0.00013368	0.00103452	TPS8	-	-	-	--	XP_015635314.2 (S)-beta-bisabolene synthase-like [Oryza sativa Japonica Group]	-	-	-	-
Os02g0511800	11	3	10	31	39	38	0.57	0.167	0.524	1.825	2.405	2.189	0.420333	2.13967	2.34778	0.000212267	0.00155663	--	Genetic Information Processing	Translation	K14565	--	XP_015623936.1 uncharacterized protein LOC4329457 [Oryza sativa Japonica Group]	ko03008//Ribosome biogenesis in eukaryotes	GO:0031428//box C/D RNP complex;GO:0032040//small-subunit processome	GO:0030515//snoRNA binding	-
Os05g0477900	98	94	94	426	369	516	16.978	17.548	16.471	83.905	76.134	99.421	16.999	86.4867	2.34703	2.23431e-21	1.68636e-19	OsLTP1.4	-	-	-	--	BAS94548.1 Os05g0477900, partial [Oryza sativa Japonica Group]	-	-	GO:0008289//lipid binding	GO:0006869//lipid transport
Os01g0849000	144	186	132	846	684	588	15.033	20.922	13.937	100.404	85.038	68.266	16.6307	84.5693	2.34629	1.45419e-19	9.47387e-18	OsLTPd5	-	-	-	--	BAS75229.1 Os01g0849000, partial [Oryza sativa Japonica Group]	-	-	GO:0005504//fatty acid binding	GO:0009627//systemic acquired resistance
Os07g0645701	6	7	3	24	18	32	0.309	0.388	0.156	1.403	1.102	1.83	0.284333	1.445	2.34541	0.000967176	0.00583931	--	-	-	-	--	BAT02902.1 Os07g0645701 [Oryza sativa Japonica Group]	-	-	-	-
Os02g0565600	106	104	132	503	525	530	5.72	6.047	7.205	30.859	33.74	31.809	6.324	32.136	2.34528	1.40901e-26	1.42126e-24	Oshox7	-	-	-	HD-ZIP	XP_015626174.1 homeobox-leucine zipper protein HOX7 isoform X1 [Oryza sativa Japonica Group]	-	GO:0005634//nucleus	GO:0000981//DNA-binding transcription factor activity, RNA polymerase II-specific;GO:0003677//DNA binding;GO:0043565//sequence-specific DNA binding	GO:0006355//regulation of transcription, DNA-templated;GO:0006357//regulation of transcription by RNA polymerase II
Os09g0445600	1	2	2	11	5	7	0.098	0.212	0.199	1.23	0.586	0.766	0.169667	0.860667	2.34275	0.0480868	0.148117	--	-	-	-	--	XP_015611396.1 uncharacterized protein LOC4347198 [Oryza sativa Japonica Group]	-	GO:0016020//membrane	-	-
Os01g0144800	6	3	3	23	18	13	0.548	0.295	0.277	2.389	1.959	1.321	0.373333	1.88967	2.3396	0.00417055	0.0203096	--	-	-	-	--	EAY72504.1 hypothetical protein OsI_00365 [Oryza sativa Indica Group]	-	GO:0016020//membrane	-	-
Os01g0112000	5	3	2	19	16	10	0.562	0.363	0.227	2.428	2.142	1.25	0.384	1.94	2.33688	0.00868227	0.0373784	--	-	-	-	--	EAZ10263.1 hypothetical protein OsJ_00098 [Oryza sativa Japonica Group]	-	-	-	-
Os03g0406900	7	6	3	21	22	30	0.29	0.268	0.126	0.988	1.084	1.381	0.228	1.151	2.33578	0.000865825	0.00531864	At1g23070	-	-	-	--	XP_015631197.1 protein LAZ1 homolog 2 isoform X1 [Oryza sativa Japonica Group]	-	GO:0016020//membrane;GO:0110165//cellular anatomical entity	-	-
Os02g0203300	6	39	25	114	107	102	0.28	2.053	1.209	6.265	6.153	5.455	1.18067	5.95767	2.33515	2.72135e-05	0.000250753	UGT75L6	-	-	-	--	BAS77537.1 Os02g0203300 [Oryza sativa Japonica Group]	-	GO:0005737//cytoplasm	GO:0008194//UDP-glycosyltransferase activity;GO:0016740//transferase activity;GO:0016757//glycosyltransferase activity;GO:0080043//quercetin 3-O-glucosyltransferase activity;GO:0080044//quercetin 7-O-glucosyltransferase activity	-
Os07g0209201	2	5	0	11	8	12	0.054	0.171	0	0.415	0.31	0.41	0.075	0.378333	2.3347	0.0453279	0.141349	--	-	-	-	--	BAT00581.1 Os07g0209201 [Oryza sativa Japonica Group]	-	-	-	-
Os08g0494350	8	3	17	35	42	48	0.493	0.199	1.061	2.455	3.085	3.293	0.584333	2.94433	2.33308	0.000430067	0.00290168	PCMP-E54	-	-	-	--	KAF2920268.1 hypothetical protein DAI22_08g197200 [Oryza sativa Japonica Group]	-	-	GO:0003723//RNA binding	GO:0009451//RNA modification
MSTRG.30104	74	163	95	456	407	664	8.229	19.531	10.685	57.65	53.901	82.12	12.815	64.557	2.33274	1.19621e-10	2.94318e-09	--	-	-	-	--	KAF2919305.1 taxid=39947 hypothetical protein DAI22_08g125100 [Oryza sativa Japonica Group]	-	-	-	-
Os04g0659300	8075	1964	13075	33275	32858	36792	603.85	158.25	988.912	2828.85	2926.22	3059.81	583.671	2938.29	2.33175	0.00244569	0.0129457	OsRMC	-	-	-	--	XP_015635326.1 cysteine-rich receptor-like protein kinase 6 [Oryza sativa Japonica Group]	-	-	GO:0016301//kinase activity	GO:0016310//phosphorylation
Os02g0559800	49	20	26	150	133	144	2.838	1.252	1.558	9.922	9.182	9.328	1.88267	9.47733	2.3317	8.03981e-09	1.50998e-07	EL5	-	-	-	--	EAZ23461.1 hypothetical protein OsJ_07155 [Oryza sativa Japonica Group]	-	GO:0005768//endosome;GO:0005802//trans-Golgi network;GO:0005886//plasma membrane;GO:0016020//membrane;GO:0017119//Golgi transport complex	GO:0004842//ubiquitin-protein transferase activity;GO:0016740//transferase activity;GO:0046872//metal ion binding;GO:0061630//ubiquitin protein ligase activity	GO:0006511//ubiquitin-dependent protein catabolic process;GO:0006623//protein targeting to vacuole;GO:0006896//Golgi to vacuole transport;GO:0016567//protein ubiquitination;GO:0048364//root development;GO:0051301//cell division
Os02g0560200	49	20	26	150	133	144	2.838	1.252	1.558	9.922	9.182	9.328	1.88267	9.47733	2.3317	8.03981e-09	1.50998e-07	EL5	-	-	-	--	EAZ23461.1 hypothetical protein OsJ_07155 [Oryza sativa Japonica Group]	-	GO:0005768//endosome;GO:0005802//trans-Golgi network;GO:0005886//plasma membrane;GO:0016020//membrane;GO:0017119//Golgi transport complex	GO:0004842//ubiquitin-protein transferase activity;GO:0016740//transferase activity;GO:0046872//metal ion binding;GO:0061630//ubiquitin protein ligase activity	GO:0006511//ubiquitin-dependent protein catabolic process;GO:0006623//protein targeting to vacuole;GO:0006896//Golgi to vacuole transport;GO:0016567//protein ubiquitination;GO:0048364//root development;GO:0051301//cell division
Os02g0560600	49	20	26	150	133	144	2.838	1.252	1.558	9.922	9.182	9.328	1.88267	9.47733	2.3317	8.03981e-09	1.50998e-07	EL5	-	-	-	--	EAZ23461.1 hypothetical protein OsJ_07155 [Oryza sativa Japonica Group]	-	GO:0005768//endosome;GO:0005802//trans-Golgi network;GO:0005886//plasma membrane;GO:0016020//membrane;GO:0017119//Golgi transport complex	GO:0004842//ubiquitin-protein transferase activity;GO:0016740//transferase activity;GO:0046872//metal ion binding;GO:0061630//ubiquitin protein ligase activity	GO:0006511//ubiquitin-dependent protein catabolic process;GO:0006623//protein targeting to vacuole;GO:0006896//Golgi to vacuole transport;GO:0016567//protein ubiquitination;GO:0048364//root development;GO:0051301//cell division
Os02g0561000	49	20	26	150	133	144	2.838	1.252	1.558	9.922	9.182	9.328	1.88267	9.47733	2.3317	8.03981e-09	1.50998e-07	EL5	-	-	-	--	EAZ23461.1 hypothetical protein OsJ_07155 [Oryza sativa Japonica Group]	-	GO:0005768//endosome;GO:0005802//trans-Golgi network;GO:0005886//plasma membrane;GO:0016020//membrane;GO:0017119//Golgi transport complex	GO:0004842//ubiquitin-protein transferase activity;GO:0016740//transferase activity;GO:0046872//metal ion binding;GO:0061630//ubiquitin protein ligase activity	GO:0006511//ubiquitin-dependent protein catabolic process;GO:0006623//protein targeting to vacuole;GO:0006896//Golgi to vacuole transport;GO:0016567//protein ubiquitination;GO:0048364//root development;GO:0051301//cell division
Os02g0561400	49	20	26	150	133	144	2.838	1.252	1.558	9.922	9.182	9.328	1.88267	9.47733	2.3317	8.03981e-09	1.50998e-07	EL5	-	-	-	--	EAZ23461.1 hypothetical protein OsJ_07155 [Oryza sativa Japonica Group]	-	GO:0005768//endosome;GO:0005802//trans-Golgi network;GO:0005886//plasma membrane;GO:0016020//membrane;GO:0017119//Golgi transport complex	GO:0004842//ubiquitin-protein transferase activity;GO:0016740//transferase activity;GO:0046872//metal ion binding;GO:0061630//ubiquitin protein ligase activity	GO:0006511//ubiquitin-dependent protein catabolic process;GO:0006623//protein targeting to vacuole;GO:0006896//Golgi to vacuole transport;GO:0016567//protein ubiquitination;GO:0048364//root development;GO:0051301//cell division
Os02g0561800	49	20	26	150	133	144	2.838	1.252	1.558	9.922	9.182	9.328	1.88267	9.47733	2.3317	8.03981e-09	1.50998e-07	EL5	-	-	-	--	EAZ23461.1 hypothetical protein OsJ_07155 [Oryza sativa Japonica Group]	-	GO:0005768//endosome;GO:0005802//trans-Golgi network;GO:0005886//plasma membrane;GO:0016020//membrane;GO:0017119//Golgi transport complex	GO:0004842//ubiquitin-protein transferase activity;GO:0016740//transferase activity;GO:0046872//metal ion binding;GO:0061630//ubiquitin protein ligase activity	GO:0006511//ubiquitin-dependent protein catabolic process;GO:0006623//protein targeting to vacuole;GO:0006896//Golgi to vacuole transport;GO:0016567//protein ubiquitination;GO:0048364//root development;GO:0051301//cell division
Os08g0500600	8	3	4	23	24	20	0.328	0.133	0.166	1.072	1.172	0.912	0.209	1.052	2.33156	0.00154527	0.0087335	PCMP-H12	-	-	-	--	XP_015649679.1 pentatricopeptide repeat-containing protein At2g29760, chloroplastic [Oryza sativa Japonica Group]	-	-	GO:0003723//RNA binding	GO:0009451//RNA modification
Os03g0200200	149	67	81	440	447	443	10.822	5.243	5.95	36.331	38.664	35.783	7.33833	36.926	2.33111	6.16835e-12	1.80095e-10	--	-	-	-	--	XP_015628764.1 uncharacterized protein LOC4331964 [Oryza sativa Japonica Group]	-	-	-	-
Os07g0599100	15	6	7	38	49	40	0.372	0.173	0.176	1.072	1.448	1.104	0.240333	1.208	2.32951	5.08732e-05	0.00044023	PIK-2	-	-	-	--	XP_015645051.1 disease resistance protein Pik-2-like isoform X1 [Oryza sativa Japonica Group]	-	-	GO:0005524//ATP binding;GO:0043531//ADP binding	GO:0006952//defense response;GO:0051707//response to other organism;GO:0098542//defense response to other organism
Os07g0178950	0	7	16	44	7	53	0	0.228	0.5	1.566	0.254	1.837	0.242667	1.219	2.32865	0.0316662	0.10676	--	-	-	-	--	BAT00304.1 Os07g0178950 [Oryza sativa Japonica Group]	-	-	-	-
Os06g0681200	801	309	753	2629	2808	2867	53.805	22.365	51.158	200.763	224.628	214.176	42.4427	213.189	2.32855	7.17236e-11	1.82271e-09	OsENODL18	-	-	-	--	XP_015641945.1 early nodulin-like protein 1 [Oryza sativa Japonica Group]	-	GO:0005886//plasma membrane;GO:0016020//membrane;GO:0098552//side of membrane	GO:0009055//electron transfer activity	GO:0022900//electron transport chain
Os07g0551650	6	0	6	18	15	18	0.186	0	0.173	0.635	0.54	0.627	0.119667	0.600667	2.32754	0.0180487	0.0681701	--	-	-	-	--	BAT02054.1 Os07g0551650, partial [Oryza sativa Japonica Group]	-	-	-	-
Os04g0488500	57	26	68	225	240	207	1.51	0.742	1.822	6.775	7.57	6.097	1.358	6.814	2.32702	1.18127e-09	2.5465e-08	At1g06710	-	-	-	--	BAF15066.1 Os04g0488500 [Oryza sativa Japonica Group]	-	-	-	-
Os01g0130400	264	193	482	1463	1304	1432	5.561	4.376	10.242	34.984	32.663	33.49	6.72633	33.7123	2.32538	2.07285e-11	5.66865e-10	XYL1	-	-	-	--	XP_015622373.1 alpha-xylosidase 1 [Oryza sativa Japonica Group]	-	-	GO:0003824//catalytic activity;GO:0004553//hydrolase activity, hydrolyzing O-glycosyl compounds;GO:0016787//hydrolase activity;GO:0016798//hydrolase activity, acting on glycosyl bonds;GO:0030246//carbohydrate binding	GO:0000272//polysaccharide catabolic process;GO:0005975//carbohydrate metabolic process;GO:0008152//metabolic process;GO:0044275//cellular carbohydrate catabolic process
Os11g0658900	28	2	12	56	72	56	1.094	0.084	0.474	2.487	3.35	2.433	0.550667	2.75667	2.32367	0.00145202	0.00829042	--	-	-	-	--	BAT15124.1 Os11g0658900, partial [Oryza sativa Japonica Group]	-	-	-	GO:0016042//lipid catabolic process
Os10g0443200	28	11	20	102	71	90	1.896	0.803	1.37	7.854	5.727	6.779	1.35633	6.78667	2.32299	4.10563e-07	5.72958e-06	TSN	-	-	-	--	BAF26617.1 Os10g0443200, partial [Oryza sativa Japonica Group]	-	GO:0005634//nucleus;GO:0005737//cytoplasm	GO:0003697//single-stranded DNA binding;GO:0003723//RNA binding;GO:0043565//sequence-specific DNA binding	GO:0016070//RNA metabolic process
Os09g0552600	33	11	51	142	119	161	1.795	0.645	2.806	8.783	7.71	9.741	1.74867	8.74467	2.32215	5.38717e-06	5.84751e-05	--	-	-	-	--	XP_015610995.1 glutelin type-D 1-like [Oryza sativa Japonica Group]	-	-	-	-
Os12g0562700	9	1	3	18	23	16	0.174	0.021	0.059	0.396	0.53	0.344	0.0846667	0.423333	2.32193	0.00971124	0.0410496	OsABCC17	-	-	-	--	BAT17660.1 Os12g0562700 [Oryza sativa Japonica Group]	-	GO:0016020//membrane	GO:0000166//nucleotide binding;GO:0005524//ATP binding;GO:0016887//ATP hydrolysis activity;GO:0042626//ATPase-coupled transmembrane transporter activity;GO:0140359//ABC-type transporter activity	GO:0055085//transmembrane transport
Os07g0191600	11	5	12	55	38	43	0.542	0.284	0.578	2.81	2.032	2.169	0.468	2.337	2.32008	1.33497e-05	0.000132714	STR2	-	-	-	--	XP_015644954.1 ABC transporter G family member 2 isoform X1 [Oryza sativa Japonica Group]	-	GO:0016020//membrane	GO:0000166//nucleotide binding;GO:0005524//ATP binding;GO:0016887//ATP hydrolysis activity;GO:0140359//ABC-type transporter activity	GO:0055085//transmembrane transport
Os10g0504650	4	1	13	21	14	43	0.926	0.261	3.099	5.774	4.033	11.566	1.42867	7.12433	2.31809	0.0141258	0.0560101	OsLTP2.7	-	-	-	--	XP_015613717.1 non-specific lipid-transfer protein 2P [Oryza sativa Japonica Group]	-	-	GO:0008233//peptidase activity	GO:0006508//proteolysis;GO:0006869//lipid transport
Os05g0540300	146	70	97	503	422	464	5.007	2.587	3.364	19.61	17.235	17.696	3.65267	18.1803	2.31536	2.64554e-13	9.1713e-12	CPN60-2	Genetic Information Processing	Folding, sorting and degradation	K04077	--	XP_015639320.1 chaperonin CPN60-like 2, mitochondrial [Oryza sativa Japonica Group]	ko03018//RNA degradation	GO:0005739//mitochondrion	GO:0000166//nucleotide binding;GO:0005524//ATP binding;GO:0140662//ATP-dependent protein folding chaperone	GO:0006457//protein folding;GO:0042026//protein refolding
Os02g0617700	39	36	27	142	157	157	2.382	2.369	1.668	9.859	11.419	10.663	2.13967	10.647	2.31499	2.90891e-13	1.00306e-11	PNP2	Genetic Information Processing	Folding, sorting and degradation	K00962	--	EEE57382.1 hypothetical protein OsJ_07542 [Oryza sativa Japonica Group]	ko03018//RNA degradation	-	GO:0003676//nucleic acid binding;GO:0003723//RNA binding;GO:0004654//polyribonucleotide nucleotidyltransferase activity	GO:0006402//mRNA catabolic process
Os02g0106300	19	28	22	99	83	129	0.465	0.739	0.545	2.756	2.42	3.513	0.583	2.89633	2.31266	4.30557e-09	8.43887e-08	PCMP-H22	-	-	-	--	XP_015625783.1 putative pentatricopeptide repeat-containing protein At1g68930 [Oryza sativa Japonica Group]	-	GO:0043231//intracellular membrane-bounded organelle	GO:0003723//RNA binding;GO:0008270//zinc ion binding	GO:0009451//RNA modification
Os10g0531900	20	10	23	66	84	84	0.974	0.525	1.133	3.654	4.871	4.549	0.877333	4.358	2.31247	3.72633e-07	5.24131e-06	OsbZIP78	-	-	-	bZIP	XP_015613793.1 transcription factor RF2a-like isoform X1 [Oryza sativa Japonica Group]	-	GO:0005634//nucleus	GO:0003677//DNA binding;GO:0003700//DNA-binding transcription factor activity	GO:0006355//regulation of transcription, DNA-templated
Os12g0626500	2	2	6	15	18	11	0.202	0.218	0.613	1.724	2.167	1.237	0.344333	1.70933	2.31156	0.0115063	0.0473034	LEA	-	-	-	--	XP_015619459.1 late embryogenesis abundant protein D-34 [Oryza sativa Japonica Group]	-	-	-	-
Os05g0379500	44	10	27	101	139	112	0.586	0.144	0.361	1.527	2.213	1.668	0.363667	1.80267	2.30944	8.56767e-06	8.89999e-05	A1.1-4	-	-	-	--	BAS93753.1 Os05g0379500, partial [Oryza sativa Japonica Group]	-	-	-	-
Os11g0699532	79	37	67	299	263	244	7.104	3.585	6.093	30.566	28.207	24.411	5.594	27.728	2.30939	1.10382e-11	3.14066e-10	--	-	-	-	--	BAT15359.1 Os11g0699532 [Oryza sativa Japonica Group]	-	-	-	-
Os01g0916600	418	324	362	1678	1586	1636	37.959	31.703	33.249	173.235	171.523	165.225	34.3037	169.994	2.30905	1.79116e-34	2.77492e-32	OsGRP1	-	-	-	--	XP_015622053.1 glycine-rich RNA-binding protein 4, mitochondrial [Oryza sativa Japonica Group]	-	GO:0005634//nucleus;GO:0005739//mitochondrion	GO:0003676//nucleic acid binding;GO:0003723//RNA binding;GO:0003729//mRNA binding;GO:0003730//mRNA 3'-UTR binding	-
Os11g0582300	415	326	426	1704	1693	1750	11.353	9.522	11.825	53.091	55.338	53.363	10.9	53.9307	2.30678	1.51707e-32	2.18317e-30	Os11g0582300	-	-	-	--	XP_015615176.1 protein ROOT HAIR DEFECTIVE 3 homolog 2 [Oryza sativa Japonica Group]	-	GO:0005783//endoplasmic reticulum;GO:0005789//endoplasmic reticulum membrane;GO:0016020//membrane	GO:0000166//nucleotide binding;GO:0003924//GTPase activity;GO:0005525//GTP binding;GO:0016787//hydrolase activity	GO:0016320//endoplasmic reticulum membrane fusion
Os09g0418000	242	286	366	1369	1303	1404	11.051	14.342	16.382	68.875	68.671	69.099	13.925	68.8817	2.30644	1.3796e-25	1.32947e-23	OsCIPK16	-	-	-	--	XP_015651262.1 CBL-interacting protein kinase 16 [Oryza sativa Japonica Group]	-	-	GO:0000166//nucleotide binding;GO:0004672//protein kinase activity;GO:0004674//protein serine/threonine kinase activity;GO:0005524//ATP binding;GO:0016301//kinase activity;GO:0016740//transferase activity;GO:0106310//protein serine kinase activity	GO:0006468//protein phosphorylation;GO:0007165//signal transduction;GO:0016310//phosphorylation;GO:0050896//response to stimulus
Os03g0183600	4	3	5	25	14	14	0.201	0.162	0.254	1.426	0.836	0.781	0.205667	1.01433	2.30215	0.00472086	0.0225586	OsAlaAT2	Metabolism;Metabolism;Metabolism;Metabolism;Metabolism;Metabolism;Metabolism	Global and overview maps;Global and overview maps;Global and overview maps;Energy metabolism;Global and overview maps;Amino acid metabolism;Amino acid metabolism	K00814;K00814;K00814;K00814;K00814;K00814;K00814	--	BAS82650.1 Os03g0183600, partial [Oryza sativa Japonica Group]	ko01100//Metabolic pathways;ko01200//Carbon metabolism;ko01230//Biosynthesis of amino acids;ko00710//Carbon fixation by Calvin cycle;ko01210//2-Oxocarboxylic acid metabolism;ko00250//Alanine, aspartate and glutamate metabolism;ko00220//Arginine biosynthesis	-	GO:0004021//L-alanine:2-oxoglutarate aminotransferase activity;GO:0008483//transaminase activity;GO:0030170//pyridoxal phosphate binding	GO:0009058//biosynthetic process;GO:0042853//L-alanine catabolic process
Os01g0754300	2	0	11	13	19	24	0.117	0	0.559	0.787	1.151	1.395	0.225333	1.111	2.30173	0.0360042	0.118197	--	-	-	-	--	BAD87287.1 unknown protein [Oryza sativa Japonica Group]	-	-	-	-
Os01g0160700	1	1	5	11	7	13	0.024	0.026	0.121	0.299	0.199	0.345	0.057	0.281	2.30154	0.0371248	0.12103	RLP6	-	-	-	--	XP_015630998.1 receptor like protein 22 [Oryza sativa Japonica Group]	-	GO:0005886//plasma membrane;GO:0016020//membrane	GO:0005515//protein binding	-
Os08g0545200	1183	1201	1398	5940	5295	5453	63.745	69.654	76.342	364.564	341.099	327.934	69.9137	344.532	2.30099	2.32784e-41	5.23425e-39	OsDH1	Metabolism;Metabolism;Metabolism	Global and overview maps;Carbohydrate metabolism;Carbohydrate metabolism	K00008;K00008;K00008	--	XP_015650453.1 sorbitol dehydrogenase isoform X2 [Oryza sativa Japonica Group]	ko01100//Metabolic pathways;ko00040//Pentose and glucuronate interconversions;ko00051//Fructose and mannose metabolism	-	GO:0008270//zinc ion binding;GO:0016491//oxidoreductase activity;GO:0016616//oxidoreductase activity, acting on the CH-OH group of donors, NAD or NADP as acceptor;GO:0045551//cinnamyl-alcohol dehydrogenase activity;GO:0046872//metal ion binding;GO:0052747//sinapyl alcohol dehydrogenase activity	GO:0009699//phenylpropanoid biosynthetic process;GO:0009809//lignin biosynthetic process
MSTRG.18553	27	18	16	85	78	104	1.44	1.065	0.852	5.254	5.052	6.237	1.119	5.51433	2.30098	2.46398e-08	4.20787e-07	--	-	-	-	--	ABB47777.2 taxid=39947 expressed protein [Oryza sativa Japonica Group]	-	-	-	-
MSTRG.25923	27	24	32	133	121	112	0.98	0.938	1.174	5.486	5.228	4.519	1.03067	5.07767	2.30059	1.31075e-11	3.67771e-10	At1g16860	-	-	-	--	XP_015641800.1 taxid=39947 uncharacterized membrane protein At1g16860 isoform X1 [Oryza sativa Japonica Group]	-	GO:0005666//RNA polymerase III complex	GO:0003677//DNA binding	GO:0006383//transcription by RNA polymerase III
Os01g0699400	39	29	51	182	155	187	2.108	1.689	2.788	11.182	9.976	11.24	2.195	10.7993	2.29865	3.65353e-12	1.09433e-10	MAPKKK17	Environmental Information Processing	Signal transduction	K20716	--	BAF05892.1 Os01g0699400, partial [Oryza sativa Japonica Group]	ko04016//MAPK signaling pathway - plant	-	GO:0004672//protein kinase activity;GO:0005524//ATP binding	GO:0006468//protein phosphorylation
Os06g0181500	2	2	5	11	13	16	0.051	0.054	0.128	0.316	0.391	0.439	0.0776667	0.382	2.29821	0.0123758	0.0501771	OSA10	Metabolism;Metabolism	Global and overview maps;Energy metabolism	K01535;K01535	--	XP_015641851.1 ATPase 6, plasma membrane-type isoform X1 [Oryza sativa Japonica Group]	ko01100//Metabolic pathways;ko00190//Oxidative phosphorylation	GO:0005886//plasma membrane;GO:0016020//membrane	GO:0000166//nucleotide binding;GO:0005215//transporter activity;GO:0005524//ATP binding;GO:0008553//P-type proton-exporting transporter activity;GO:0015662//P-type ion transporter activity;GO:0016787//hydrolase activity;GO:0016887//ATP hydrolysis activity	GO:0006811//ion transport;GO:0034220//ion transmembrane transport;GO:0051453//regulation of intracellular pH;GO:0120029//proton export across plasma membrane;GO:1902600//proton transmembrane transport
Os01g0901200	90	84	132	446	442	459	3.752	3.773	5.565	21.137	21.943	21.279	4.36333	21.453	2.29768	1.76771e-18	1.05215e-16	RecA	Genetic Information Processing	Replication and repair	K03553	--	XP_015612195.1 DNA repair protein recA homolog 3, mitochondrial [Oryza sativa Japonica Group]	ko03440//Homologous recombination	-	GO:0000166//nucleotide binding;GO:0003677//DNA binding;GO:0003697//single-stranded DNA binding;GO:0005524//ATP binding;GO:0008094//ATP-dependent activity, acting on DNA;GO:0016887//ATP hydrolysis activity;GO:0140664//ATP-dependent DNA damage sensor activity	GO:0006259//DNA metabolic process;GO:0006281//DNA repair;GO:0006310//DNA recombination;GO:0006974//cellular response to DNA damage stimulus
MSTRG.29253	1	4	4	10	7	17	0.022	0.095	0.208	0.592	0.452	0.552	0.108333	0.532	2.29595	0.041811	0.132789	EXO84B	-	-	-	--	BAS90500.1 taxid=39947 Os04g0563550 [Oryza sativa Japonica Group]	-	-	-	-
Os06g0132600	12	20	12	45	81	68	0.829	1.492	0.85	3.603	6.732	5.225	1.057	5.18667	2.29483	3.53594e-06	4.00798e-05	OsRAD1	-	-	-	--	XP_015641580.1 uncharacterized protein LOC4340017 isoform X1 [Oryza sativa Japonica Group]	-	GO:0005634//nucleus;GO:0030896//checkpoint clamp complex	-	GO:0000077//DNA damage checkpoint signaling;GO:0006281//DNA repair;GO:0006974//cellular response to DNA damage stimulus
Os11g0684000	277	229	453	1397	1292	1520	14.479	12.898	23.949	83.017	80.428	88.361	17.1087	83.9353	2.29455	1.0422e-14	4.21816e-13	OsJAmyb	-	-	-	MYB	XP_015618000.1 transcription factor JAMYB [Oryza sativa Japonica Group]	-	GO:0005634//nucleus	GO:0003700//DNA-binding transcription factor activity;GO:0043565//sequence-specific DNA binding	GO:0006355//regulation of transcription, DNA-templated;GO:0006952//defense response
Os11g0151800	22	1	9	47	52	38	1.952	0.096	0.808	4.741	5.494	3.749	0.952	4.66133	2.29171	0.00414692	0.0202158	OsPAP20a	-	-	-	--	BAF27615.2 Os11g0151800 [Oryza sativa Japonica Group]	-	-	GO:0003993//acid phosphatase activity;GO:0046872//metal ion binding	-
MSTRG.5351	12	11	13	35	58	65	1.062	1.049	1.164	3.522	6.113	6.398	1.09167	5.34433	2.29148	9.09747e-06	9.3662e-05	--	-	-	-	--	KAF2913455.1 taxid=39947 hypothetical protein DAI22_10g085900 [Oryza sativa Japonica Group]	-	-	-	-
Os11g0549610	5	2	1	11	10	14	0.222	0.096	0.045	0.555	0.529	0.692	0.121	0.592	2.29059	0.0228552	0.0825373	--	-	-	-	--	BAT14400.1 Os11g0549610 [Oryza sativa Japonica Group]	-	-	-	-
Os10g0171500	6	15	11	44	49	52	0.345	0.768	0.528	2.376	2.772	2.867	0.547	2.67167	2.28813	1.03534e-05	0.000105187	CYP76B6	-	-	-	--	XP_015613326.1 geraniol 8-hydroxylase [Oryza sativa Japonica Group]	-	-	GO:0004497//monooxygenase activity;GO:0005506//iron ion binding;GO:0016705//oxidoreductase activity, acting on paired donors, with incorporation or reduction of molecular oxygen;GO:0020037//heme binding	-
Os11g0293300	25	15	9	74	70	70	1.291	0.835	0.47	4.345	4.305	4.021	0.865333	4.22367	2.28717	1.7649e-06	2.11965e-05	--	-	-	-	--	XP_015615640.1 uncharacterized protein LOC4350305 [Oryza sativa Japonica Group]	-	GO:0005634//nucleus;GO:0032797//SMN complex	-	GO:0000387//spliceosomal snRNP assembly
Os02g0233200	14	18	28	89	81	93	0.95	1.316	1.922	6.866	6.546	7.018	1.396	6.81	2.28636	3.7026e-08	6.12917e-07	BZR4	-	-	-	BES1	XP_015624154.1 protein BZR1 homolog 4 [Oryza sativa Japonica Group]	-	-	GO:0003677//DNA binding;GO:0003700//DNA-binding transcription factor activity	GO:0006351//transcription, DNA-templated;GO:0006355//regulation of transcription, DNA-templated;GO:0009742//brassinosteroid mediated signaling pathway
Os06g0486900	3	5	9	29	28	17	0.117	0.211	0.356	1.291	1.305	0.74	0.228	1.112	2.28605	0.00179169	0.00991169	FDH2	Metabolism;Metabolism;Metabolism	Global and overview maps;Global and overview maps;Carbohydrate metabolism	K00122;K00122;K00122	--	XP_015642621.1 formate dehydrogenase 2, mitochondrial [Oryza sativa Japonica Group]	ko01100//Metabolic pathways;ko01200//Carbon metabolism;ko00630//Glyoxylate and dicarboxylate metabolism	GO:0005739//mitochondrion;GO:0009507//chloroplast	GO:0008863//formate dehydrogenase (NAD+) activity;GO:0016491//oxidoreductase activity;GO:0016616//oxidoreductase activity, acting on the CH-OH group of donors, NAD or NADP as acceptor;GO:0051287//NAD binding	GO:0042183//formate catabolic process
Os01g0225600	33	13	20	88	87	114	3.807	1.656	2.372	11.578	11.893	14.658	2.61167	12.7097	2.28288	2.81253e-07	4.0313e-06	Lea14A	-	-	-	--	XP_015625080.1 late embryogenesis abundant protein Lea14-A [Oryza sativa Japonica Group]	-	-	-	GO:0009269//response to desiccation
Os03g0280400	5	7	14	32	37	44	0.512	0.773	1.451	3.729	4.516	5.015	0.912	4.42	2.27694	0.000174967	0.00131386	--	-	-	-	--	XP_015629400.1 uncharacterized protein LOC4332439 [Oryza sativa Japonica Group]	-	-	-	-
Os12g0218100	60	35	52	218	213	204	7.328	4.606	6.424	30.271	30.983	27.711	6.11933	29.655	2.27683	1.06959e-13	3.87818e-12	--	-	-	-	--	EAY82611.1 hypothetical protein OsI_37830 [Oryza sativa Indica Group]	-	-	-	-
Os03g0622700	3	1	5	8	10	21	0.155	0.056	0.261	0.469	0.614	1.204	0.157333	0.762333	2.2766	0.0243395	0.0867651	At4g32390	-	-	-	--	BAS85322.1 Os03g0622700 [Oryza sativa Japonica Group]	-	GO:0005794//Golgi apparatus;GO:0016020//membrane	GO:0015297//antiporter activity	GO:0055085//transmembrane transport
Os05g0373900	288	191	282	1113	1064	1113	10.697	7.644	10.594	46.999	47.066	45.976	9.645	46.6803	2.27496	2.04032e-22	1.64337e-20	ERF1-2	Genetic Information Processing	Translation	K03265	--	XP_025881251.1 eukaryotic peptide chain release factor subunit 1-2 [Oryza sativa Japonica Group]	ko03015//mRNA surveillance pathway	GO:0005737//cytoplasm;GO:0005829//cytosol;GO:0018444//translation release factor complex	GO:0003747//translation release factor activity;GO:0016149//translation release factor activity, codon specific;GO:1990825//sequence-specific mRNA binding	GO:0002184//cytoplasmic translational termination;GO:0006412//translation;GO:0006415//translational termination;GO:0043170//macromolecule metabolic process
Os02g0810900	52	43	79	267	237	247	2.64	2.381	4.099	15.471	14.58	14.058	3.04	14.703	2.27397	4.77373e-13	1.60009e-11	ONAC032	-	-	-	NAC	XP_015623778.1 protein CUP-SHAPED COTYLEDON 1 [Oryza sativa Japonica Group]	-	-	GO:0003677//DNA binding	GO:0006355//regulation of transcription, DNA-templated
Os01g0946600	40	28	62	164	187	210	2.574	1.939	4.044	12.004	14.364	15.014	2.85233	13.794	2.27383	6.36663e-10	1.42365e-08	--	-	-	-	--	BAS76202.1 Os01g0946600, partial [Oryza sativa Japonica Group]	-	-	-	-
Os09g0509500	125	66	176	554	492	531	4.283	2.436	6.099	21.578	20.075	20.233	4.27267	20.6287	2.27144	3.09041e-10	7.18337e-09	At1g54570	-	-	-	--	BAT08899.1 Os09g0509500 [Oryza sativa Japonica Group]	-	-	-	-
Os01g0815900	4	3	2	14	12	13	0.168	0.136	0.085	0.669	0.601	0.608	0.129667	0.626	2.27136	0.011597	0.0475917	PCMP-E25	-	-	-	--	XP_015620752.1 pentatricopeptide repeat-containing protein At1g09220, mitochondrial isoform X2 [Oryza sativa Japonica Group]	-	-	GO:0003723//RNA binding	GO:0009451//RNA modification
Os11g0428150	0	10	2	26	17	12	0.038	2.25	0.483	6.257	4.225	2.892	0.923667	4.458	2.27095	0.0294037	0.100545	--	-	-	-	--	BAT13803.1 Os11g0428150, partial [Oryza sativa Japonica Group]	-	-	-	-
Os02g0174300	21	15	18	88	72	73	1.19	0.916	1.032	5.67	4.86	4.601	1.046	5.04367	2.26959	2.6777e-08	4.54648e-07	--	-	-	-	Trihelix	XP_015626064.1 trihelix transcription factor ASR3 isoform X2 [Oryza sativa Japonica Group]	-	-	-	-
Os03g0308900	10	6	28	63	63	62	0.469	0.304	1.33	3.362	3.522	3.237	0.701	3.37367	2.26683	0.000151323	0.00115546	FIPS5	-	-	-	--	BAS83841.1 Os03g0308900, partial [Oryza sativa Japonica Group]	-	-	-	GO:0006397//mRNA processing
Os11g0154900	5	1	2	15	10	9	0.209	0.045	0.085	0.714	0.498	0.419	0.113	0.543667	2.2664	0.0284179	0.0978146	OsbZIP80	-	-	-	bZIP	XP_015615785.1 uncharacterized protein LOC4349815 [Oryza sativa Japonica Group]	-	GO:0005634//nucleus	GO:0003677//DNA binding;GO:0003700//DNA-binding transcription factor activity;GO:0043565//sequence-specific DNA binding	GO:0006355//regulation of transcription, DNA-templated
Os03g0748300	159	275	101	914	708	712	8.058	15.017	5.177	52.662	42.732	40.131	9.41733	45.175	2.26213	9.25816e-10	2.02547e-08	NDF5	-	-	-	--	XP_015632542.1 protein NDH-DEPENDENT CYCLIC ELECTRON FLOW 5 [Oryza sativa Japonica Group]	-	GO:0005737//cytoplasm	GO:0003824//catalytic activity;GO:0030246//carbohydrate binding;GO:0047938//glucose-6-phosphate 1-epimerase activity	GO:0005975//carbohydrate metabolic process
Os09g0509700	5	18	85	142	148	172	0.202	0.784	3.475	6.525	7.125	7.732	1.487	7.12733	2.26096	0.00293811	0.0151462	OsBBX28	-	-	-	CO-like	BAT08900.1 Os09g0509700 [Oryza sativa Japonica Group]	-	GO:0005634//nucleus	GO:0005515//protein binding;GO:0008270//zinc ion binding	-
Os11g0276100	1	3	2	6	11	9	0.117	0.378	0.236	0.797	1.531	1.17	0.243667	1.166	2.25859	0.0418141	0.132789	--	-	-	-	--	BAF28049.1 Os11g0276100 [Oryza sativa Japonica Group]	-	-	-	-
Os12g0615600	6	1	13	31	31	22	0.178	0.032	0.391	1.048	1.098	0.727	0.200333	0.957667	2.25712	0.00561262	0.0260584	--	-	-	-	--	BAT18093.1 Os12g0615600 [Oryza sativa Japonica Group]	-	-	GO:0003729//mRNA binding	-
Os08g0326600	443	301	379	1592	1508	1701	16.331	11.956	14.131	66.718	66.203	69.736	14.1393	67.5523	2.25629	7.35681e-25	6.86473e-23	guaA	Metabolism;Metabolism	Global and overview maps;Nucleotide metabolism	K01951;K01951	--	XP_015650774.1 uncharacterized protein LOC4345281 [Oryza sativa Japonica Group]	ko01100//Metabolic pathways;ko00230//Purine metabolism	GO:0005829//cytosol	GO:0000166//nucleotide binding;GO:0003921//GMP synthase activity;GO:0003922//GMP synthase (glutamine-hydrolyzing) activity;GO:0005524//ATP binding	GO:0006164//purine nucleotide biosynthetic process;GO:0006177//GMP biosynthetic process;GO:0006541//glutamine metabolic process;GO:0044238//primary metabolic process;GO:0044281//small molecule metabolic process;GO:1901564//organonitrogen compound metabolic process
Os03g0442800	4	2	3	15	11	12	0.189	0.13	0.13	0.842	0.626	0.676	0.149667	0.714667	2.25552	0.0142872	0.0565185	--	-	-	-	--	BAS84889.1 Os03g0442800, partial [Oryza sativa Japonica Group]	-	-	-	-
Os05g0575000	88	65	161	431	397	510	11.811	9.4	21.856	65.766	63.458	76.128	14.3557	68.4507	2.25344	7.89621e-10	1.74282e-08	OsCV	-	-	-	--	BAS95468.1 Os05g0575000, partial [Oryza sativa Japonica Group]	-	-	-	-
Os02g0625100	5	6	2	21	19	16	0.228	0.295	0.092	1.089	1.032	0.811	0.205	0.977333	2.25323	0.00400629	0.0196515	PCMP-H3	-	-	-	--	XP_015624066.1 pentatricopeptide repeat-containing protein At3g29230 [Oryza sativa Japonica Group]	-	-	GO:0003723//RNA binding	GO:0009451//RNA modification
Os07g0695700	2	3	6	20	14	13	0.2	0.323	0.607	2.273	1.667	1.445	0.376667	1.795	2.25262	0.00909839	0.0388701	--	-	-	-	--	BAT03384.1 Os07g0695700 [Oryza sativa Japonica Group]	-	-	-	-
Os11g0621300	158	83	332	902	757	757	3.578	2.025	7.605	23.223	20.416	19.066	4.40267	20.9017	2.24717	6.95249e-07	9.18086e-06	GRDP2	-	-	-	--	XP_015617257.1 glycine-rich domain-containing protein 1 [Oryza sativa Japonica Group]	-	-	-	-
Os03g0445700	23	14	20	84	79	78	1.667	1.093	1.466	6.922	6.82	6.288	1.40867	6.67667	2.2448	2.93485e-08	4.94934e-07	OsLBD37	-	-	-	LBD	XP_015629353.1 LOB domain-containing protein 37 [Oryza sativa Japonica Group]	-	-	-	GO:0010468//regulation of gene expression
Os06g0651200	154	69	75	442	364	453	22.086	10.662	10.879	72.064	62.169	72.251	14.5423	68.828	2.24274	5.78026e-10	1.29701e-08	--	-	-	-	--	XP_015643839.1 uncharacterized protein LOC4341691 [Oryza sativa Japonica Group]	-	-	-	-
Os08g0527900	3	4	5	13	17	21	0.098	0.14	0.164	0.481	0.659	0.76	0.134	0.633333	2.24073	0.00521634	0.0245209	UBP2	-	-	-	--	XP_015649082.2 ubiquitin carboxyl-terminal hydrolase 1-like [Oryza sativa Japonica Group]	-	-	GO:0004843//thiol-dependent deubiquitinase;GO:0008233//peptidase activity;GO:0008234//cysteine-type peptidase activity;GO:0016787//hydrolase activity	GO:0006508//proteolysis;GO:0006511//ubiquitin-dependent protein catabolic process;GO:0016579//protein deubiquitination
MSTRG.27998	23	12	11	66	60	69	2.406	1.301	1.155	7.71	7.333	7.923	1.62067	7.65533	2.23988	2.09292e-06	2.47504e-05	--	-	-	-	--	ABB47777.2 taxid=39947 expressed protein [Oryza sativa Japonica Group]	-	GO:0016020//membrane;GO:0019013//viral nucleocapsid	-	-
Os02g0797100	8	5	9	34	24	35	0.898	0.605	1.022	4.338	3.208	4.368	0.841667	3.97133	2.2383	0.000303204	0.00214448	OsWR3	-	-	-	ERF	XP_015622684.1 ethylene-responsive transcription factor ERF003 [Oryza sativa Japonica Group]	-	GO:0005634//nucleus	GO:0003677//DNA binding;GO:0003700//DNA-binding transcription factor activity	GO:0006355//regulation of transcription, DNA-templated
Os06g0249500	14	4	12	41	44	40	0.77	0.237	0.668	2.564	2.883	2.448	0.558333	2.63167	2.23678	0.000154156	0.00117335	--	-	-	-	--	BAS97050.1 Os06g0249500 [Oryza sativa Japonica Group]	-	GO:0005737//cytoplasm	GO:0003729//mRNA binding	GO:0006397//mRNA processing
Os04g0522500	16	16	4	56	45	54	0.843	0.889	0.209	3.283	2.764	3.097	0.647	3.048	2.23603	8.88404e-05	0.000721124	OsGA2ox6	-	-	-	--	XP_015635159.1 gibberellin 2-beta-dioxygenase 6-like [Oryza sativa Japonica Group]	-	GO:0005634//nucleus;GO:0005737//cytoplasm	GO:0016491//oxidoreductase activity;GO:0045543//gibberellin 2-beta-dioxygenase activity;GO:0046872//metal ion binding;GO:0051213//dioxygenase activity;GO:0052634//C-19 gibberellin 2-beta-dioxygenase activity	GO:0010336//gibberellic acid homeostasis;GO:0045487//gibberellin catabolic process
Os07g0286000	3	3	3	10	11	17	0.352	0.38	0.356	1.335	1.539	2.22	0.362667	1.698	2.22712	0.0146192	0.0575159	--	-	-	-	--	BAD30554.1 unknown protein [Oryza sativa Japonica Group]	-	GO:0016020//membrane	-	-
Os01g0971900	147	112	168	625	569	594	2.991	2.455	3.457	14.456	13.787	13.44	2.96767	13.8943	2.2271	9.97158e-21	7.27184e-19	APUM1	-	-	-	--	XP_015640652.1 pumilio homolog 1 [Oryza sativa Japonica Group]	-	-	GO:0003723//RNA binding	GO:0006417//regulation of translation
Os10g0126500	17	9	16	63	56	56	0.71	0.405	0.676	2.991	2.785	2.601	0.597	2.79233	2.22567	2.3656e-06	2.76219e-05	OsFbox511	-	-	-	--	KAB8111945.1 hypothetical protein EE612_049827 [Oryza sativa]	-	-	GO:0005515//protein binding	-
Os05g0574100	4	8	6	21	23	31	0.178	0.414	0.291	1.147	1.315	1.656	0.294333	1.37267	2.22146	0.00113469	0.00670783	OsI_21081	-	-	-	--	XP_015640671.1 phospholipase A1-II 7 [Oryza sativa Japonica Group]	-	GO:0005737//cytoplasm	GO:0008970//phospholipase A1 activity;GO:0016787//hydrolase activity	GO:0006629//lipid metabolic process;GO:0016042//lipid catabolic process
Os02g0773500	55	160	60	444	385	341	5.544	17.379	6.117	50.882	46.219	38.228	9.68	45.1097	2.22036	2.22129e-07	3.24563e-06	--	-	-	-	--	XP_015624181.1 uncharacterized protein LOC4330883 [Oryza sativa Japonica Group]	-	GO:0016020//membrane	-	-
Os04g0564700	252	389	410	1522	1434	1615	6.794	11.08	10.635	43.534	43.298	45.755	9.503	44.1957	2.21745	3.9672e-20	2.76841e-18	Stxbp5	-	-	-	--	XP_015633508.1 uncharacterized protein LOC9271804 [Oryza sativa Japonica Group]	-	GO:0005737//cytoplasm;GO:0005886//plasma membrane;GO:0110165//cellular anatomical entity	GO:0005096//GTPase activator activity;GO:0005515//protein binding;GO:0019905//syntaxin binding;GO:0045159//myosin II binding	GO:0017157//regulation of exocytosis;GO:0048235//pollen sperm cell differentiation
Os01g0612500	8	6	8	38	35	18	0.489	0.395	0.494	2.638	2.546	1.223	0.459333	2.13567	2.21707	0.000726243	0.00456336	OsPOP2	-	-	-	--	BAD61215.1 lysophospholipase 2-like [Oryza sativa Japonica Group]	-	-	GO:0016787//hydrolase activity	-
Os04g0558700	41	25	47	152	156	160	3.269	2.148	3.791	13.78	14.815	14.19	3.06933	14.2617	2.21615	9.42807e-11	2.35913e-09	--	-	-	-	--	XP_015635063.1 uncharacterized protein LOC4336640 [Oryza sativa Japonica Group]	-	-	-	-
Os02g0170000	139	299	186	977	842	788	5.429	12.959	6.829	43.747	39.163	34.224	8.40567	39.0447	2.21569	3.45152e-12	1.03574e-10	At2g35130	-	-	-	--	EEC72578.1 hypothetical protein OsI_06020 [Oryza sativa Indica Group]	-	-	-	-
Os10g0123200	2	4	4	14	12	16	0.087	0.187	0.176	0.692	0.621	0.773	0.15	0.695333	2.21274	0.0106115	0.0442259	--	-	-	-	--	XP_025876478.1 uncharacterized protein LOC4348006 [Oryza sativa Japonica Group]	-	-	GO:0005515//protein binding	-
Os06g0526600	106	61	105	415	351	358	2.244	1.391	2.248	9.987	8.849	8.428	1.961	9.088	2.21237	8.69852e-14	3.2042e-12	OsABP	-	-	-	--	XP_015644190.1 DEAD-box ATP-dependent RNA helicase 31 [Oryza sativa Japonica Group]	-	-	-	-
Os03g0835400	504	374	633	2155	2034	2059	27.018	21.583	34.272	131.224	129.748	122.642	27.6243	127.871	2.21068	2.3649e-19	1.52233e-17	ETFA	-	-	-	--	XP_015629762.1 electron transfer flavoprotein subunit alpha, mitochondrial [Oryza sativa Japonica Group]	-	GO:0005739//mitochondrion;GO:0005759//mitochondrial matrix	GO:0009055//electron transfer activity;GO:0050660//flavin adenine dinucleotide binding	GO:0022900//electron transport chain;GO:0033539//fatty acid beta-oxidation using acyl-CoA dehydrogenase
Os05g0457200	77	139	186	520	582	575	3.33	6.482	8.142	25.505	29.951	27.61	5.98467	27.6887	2.20995	5.56799e-11	1.44692e-09	OsPP2C49	Environmental Information Processing;Environmental Information Processing	Signal transduction;Signal transduction	K14497;K14497	--	BAS94377.1 Os05g0457200 [Oryza sativa Japonica Group]	ko04075//Plant hormone signal transduction;ko04016//MAPK signaling pathway - plant	-	GO:0004722//protein serine/threonine phosphatase activity;GO:0017018//myosin phosphatase activity;GO:0043169//cation binding	-
MSTRG.12812	5	4	3	18	14	18	0.385	0.332	0.234	1.575	1.283	1.541	0.317	1.46633	2.20966	0.0054192	0.0253073	--	-	-	-	--	KAF2945993.1 taxid=39947 hypothetical protein DAI22_02g259000 [Oryza sativa Japonica Group]	-	-	-	-
Os01g0630300	23	16	41	117	100	113	1.671	1.252	3.012	9.661	8.65	9.128	1.97833	9.14633	2.20891	2.6876e-07	3.86935e-06	--	-	-	-	--	XP_015643325.1 transcription factor PAR2 [Oryza sativa Japonica Group]	-	-	-	GO:0006355//regulation of transcription, DNA-templated
Os03g0727600	27	17	11	81	66	81	1.004	0.681	0.414	3.426	2.924	3.351	0.699667	3.23367	2.20843	1.60415e-06	1.95046e-05	ACS1	Metabolism;Metabolism;Metabolism	Global and overview maps;Global and overview maps;Amino acid metabolism	K01762;K01762;K01762	--	XP_015629245.1 1-aminocyclopropane-1-carboxylate synthase 1 [Oryza sativa Japonica Group]	ko01100//Metabolic pathways;ko01110//Biosynthesis of secondary metabolites;ko00270//Cysteine and methionine metabolism	-	GO:0003824//catalytic activity;GO:0008483//transaminase activity;GO:0016829//lyase activity;GO:0016847//1-aminocyclopropane-1-carboxylate synthase activity;GO:0030170//pyridoxal phosphate binding	GO:0006520//cellular amino acid metabolic process;GO:0006952//defense response;GO:0009058//biosynthetic process;GO:0009693//ethylene biosynthetic process;GO:0009835//fruit ripening;GO:0042218//1-aminocyclopropane-1-carboxylate biosynthetic process
Os03g0288000	775	274	1251	2948	2961	3566	130.128	48.864	216.244	561.754	597.443	666.593	131.745	608.597	2.20773	1.85513e-06	2.22142e-05	OsMT1b	-	-	-	--	XP_015628821.1 metallothionein-like protein 1B [Oryza sativa Japonica Group]	-	-	GO:0005507//copper ion binding;GO:0008270//zinc ion binding;GO:0016151//nickel cation binding;GO:0046870//cadmium ion binding;GO:0046872//metal ion binding	-
Os08g0395800	48	17	47	167	146	145	1.953	0.745	1.934	7.725	7.075	6.562	1.544	7.12067	2.20534	2.55764e-07	3.69046e-06	At3g47200	-	-	-	--	XP_015648924.1 UPF0481 protein At3g47200 isoform X1 [Oryza sativa Japonica Group]	-	GO:0016020//membrane	-	-
Os01g0175850	8	4	9	23	30	33	0.396	0.213	0.451	1.295	1.769	1.817	0.353333	1.627	2.20311	0.000693341	0.00438899	UGT73C1	Metabolism;Metabolism	Global and overview maps;Metabolism of terpenoids and polyketides	K13496;K13496	--	BAS70674.1 Os01g0175850, partial [Oryza sativa Japonica Group]	ko01110//Biosynthesis of secondary metabolites;ko00908//Zeatin biosynthesis	-	GO:0035251//UDP-glucosyltransferase activity	-
Os06g0237200	30	27	34	142	112	121	1.332	1.292	1.527	7.17	5.924	5.977	1.38367	6.357	2.19985	6.45555e-11	1.65237e-09	OsPol	Genetic Information Processing;Genetic Information Processing	Replication and repair;Replication and repair	K03512;K03512	--	XP_015643819.1 DNA polymerase lambda isoform X2 [Oryza sativa Japonica Group]	ko03410//Base excision repair;ko03450//Non-homologous end-joining	GO:0005634//nucleus	GO:0003677//DNA binding;GO:0003887//DNA-directed DNA polymerase activity;GO:0005515//protein binding;GO:0016740//transferase activity;GO:0016779//nucleotidyltransferase activity;GO:0016829//lyase activity;GO:0030145//manganese ion binding;GO:0034061//DNA polymerase activity;GO:0046872//metal ion binding;GO:0051575//5'-deoxyribose-5-phosphate lyase activity	GO:0006259//DNA metabolic process;GO:0006260//DNA replication;GO:0006281//DNA repair;GO:0006289//nucleotide-excision repair;GO:0006302//double-strand break repair;GO:0006303//double-strand break repair via nonhomologous end joining;GO:0006974//cellular response to DNA damage stimulus;GO:0010224//response to UV-B;GO:0071897//DNA biosynthetic process;GO:0097510//base-excision repair, AP site format…
Os05g0468800	174	70	94	456	458	464	17.492	7.582	9.557	52.114	54.831	51.875	11.5437	52.94	2.19726	1.0983e-09	2.38192e-08	MTH_273	-	-	-	--	XP_015639563.1 uncharacterized protein LOC4339065 [Oryza sativa Japonica Group]	-	-	-	-
Os01g0644000	1008	573	1143	3259	3406	4488	116.149	71.142	133.208	426.919	467.39	575.126	106.833	489.812	2.19687	9.07848e-13	2.92199e-11	--	-	-	-	--	XP_015648357.1 uncharacterized protein LOC4326569 [Oryza sativa Japonica Group]	-	-	-	-
Os05g0557900	66	82	81	301	315	328	2.714	3.637	3.36	14.094	15.427	15.001	3.237	14.8407	2.19683	1.29739e-19	8.50368e-18	OsEnS-79	-	-	-	--	XP_015639238.1 uncharacterized protein LOC4339581 [Oryza sativa Japonica Group]	-	-	-	-
Os01g0359800	9	10	24	62	55	59	0.167	0.2	0.451	1.311	1.218	1.22	0.272667	1.24967	2.19633	3.05814e-05	0.00027838	RGA1	-	-	-	--	BAF04932.1 Os01g0359800 [Oryza sativa Japonica Group]	-	-	GO:0005524//ATP binding;GO:0043531//ADP binding	GO:0006952//defense response;GO:0051707//response to other organism;GO:0098542//defense response to other organism
Os07g0621100	26	14	29	113	79	90	1.016	0.59	1.146	5.021	3.677	3.912	0.917333	4.20333	2.19602	2.80606e-07	4.02737e-06	--	-	-	-	--	EEC82463.1 hypothetical protein OsI_26904 [Oryza sativa Indica Group]	-	-	-	-
Os03g0144100	24	10	18	70	79	62	3.169	1.423	2.404	10.508	12.423	9.105	2.332	10.6787	2.19509	2.82078e-06	3.2596e-05	--	-	-	-	--	BAS82251.1 Os03g0144100 [Oryza sativa Japonica Group]	-	-	-	-
Os03g0377700	32	27	43	130	139	148	1.171	1.065	1.592	5.41	6.06	6.025	1.276	5.83167	2.19228	6.04035e-11	1.55965e-09	OsCslA5	-	-	-	--	XP_015627865.1 probable glucomannan 4-beta-mannosyltransferase 5 isoform X1 [Oryza sativa Japonica Group]	-	GO:0000139//Golgi membrane;GO:0005794//Golgi apparatus;GO:0016020//membrane	GO:0016740//transferase activity;GO:0016757//glycosyltransferase activity;GO:0047259//glucomannan 4-beta-mannosyltransferase activity;GO:0051753//mannan synthase activity	GO:0071555//cell wall organization
Os03g0624300	157	237	234	741	787	1062	21.587	35.112	32.541	115.827	128.866	162.392	29.7467	135.695	2.18957	1.06561e-15	4.76568e-14	--	-	-	-	--	-	-	-	-	-
Os01g0660800	10	1	4	20	22	18	0.735	0.079	0.297	1.671	1.926	1.471	0.370333	1.68933	2.18956	0.0119331	0.0486997	--	-	-	-	--	XP_015622277.1 Werner Syndrome-like exonuclease [Oryza sativa Japonica Group]	-	-	GO:0003676//nucleic acid binding;GO:0008408//3'-5' exonuclease activity	GO:0006139//nucleobase-containing compound metabolic process
Os11g0592200	2402	1055	2737	8299	7655	9184	268.747	127.186	309.725	1055.61	1019.99	1142.77	235.219	1072.79	2.18929	6.3567e-10	1.42242e-08	OsPR4	-	-	-	--	AAL11444.1 pathogenesis-related protein [Oryza sativa Japonica Group]	-	-	GO:0004540//ribonuclease activity	GO:0006952//defense response;GO:0042742//defense response to bacterium;GO:0050832//defense response to fungus
Os03g0213800	58	41	45	213	182	193	2.582	1.967	2.026	10.781	9.65	9.556	2.19167	9.99567	2.18927	9.78113e-14	3.57453e-12	mcfE	-	-	-	--	XP_015630298.1 mitochondrial substrate carrier family protein E [Oryza sativa Japonica Group]	-	GO:0005743//mitochondrial inner membrane;GO:0016020//membrane	GO:0000095//S-adenosyl-L-methionine transmembrane transporter activity	GO:0015711//organic anion transport;GO:0015748//organophosphate ester transport;GO:0055085//transmembrane transport;GO:0071705//nitrogen compound transport
Os10g0456950	1	3	4	11	10	12	0.061	0.199	0.249	0.768	0.732	0.82	0.169667	0.773333	2.18839	0.0263748	0.092453	--	Genetic Information Processing	Translation	K14572	--	BAT11137.1 Os10g0456950 [Oryza sativa Japonica Group]	ko03008//Ribosome biogenesis in eukaryotes	GO:0005634//nucleus;GO:0030687//preribosome, large subunit precursor	-	GO:0000027//ribosomal large subunit assembly;GO:0000055//ribosomal large subunit export from nucleus
Os10g0339290	16	13	28	73	65	97	0.42	0.374	0.702	2.205	1.947	2.659	0.498667	2.27033	2.18676	2.1525e-06	2.53531e-05	FUC95A	Metabolism	Glycan biosynthesis and metabolism	K15923	--	XP_015613078.1 alpha-L-fucosidase 2 [Oryza sativa Japonica Group]	ko00511//Other glycan degradation	-	GO:0004560//alpha-L-fucosidase activity	GO:0005975//carbohydrate metabolic process
Os01g0951200	206	143	153	726	627	687	7.251	5.424	5.447	29.052	26.283	26.893	6.04067	27.4093	2.18189	3.53158e-20	2.48046e-18	UMPS1	Metabolism;Metabolism	Global and overview maps;Nucleotide metabolism	K13421;K13421	--	XP_015622485.1 uridine 5'-monophosphate synthase [Oryza sativa Japonica Group]	ko01100//Metabolic pathways;ko00240//Pyrimidine metabolism	-	GO:0003824//catalytic activity;GO:0004588//orotate phosphoribosyltransferase activity;GO:0004590//orotidine-5'-phosphate decarboxylase activity;GO:0016740//transferase activity;GO:0016757//glycosyltransferase activity;GO:0016829//lyase activity;GO:0016831//carboxy-lyase activity	GO:0006207//'de novo' pyrimidine nucleobase biosynthetic process;GO:0006221//pyrimidine nucleotide biosynthetic process;GO:0006222//UMP biosynthetic process;GO:0008152//metabolic process;GO:0019856//pyrimidine nucleobase biosynthetic process;GO:0044205//'de novo' UMP biosynthetic process
Os08g0110600	110	49	62	272	271	351	10.178	4.885	5.802	28.613	29.863	36.12	6.955	31.532	2.18069	2.01514e-09	4.16922e-08	--	-	-	-	--	XP_015650498.1 uncharacterized protein LOC4344481 [Oryza sativa Japonica Group]	-	-	GO:0008757//S-adenosylmethionine-dependent methyltransferase activity	-
Os07g0557400	80	36	63	224	237	261	3.768	1.827	3.001	11.994	13.293	13.671	2.86533	12.986	2.18018	3.54342e-10	8.19516e-09	ENT3	-	-	-	--	BAF21881.1 Os07g0557400 [Oryza sativa Japonica Group]	-	GO:0016020//membrane	GO:0005337//nucleoside transmembrane transporter activity	GO:0015858//nucleoside transport;GO:1901642//nucleoside transmembrane transport
Os01g0192550	5	0	4	16	7	13	0.288	0	0.233	1.047	0.48	0.832	0.173667	0.786333	2.17882	0.0494063	0.151317	--	-	-	-	--	BAH90947.1 Os01g0192550 [Oryza sativa Japonica Group]	-	GO:0016020//membrane	-	-
Os06g0553001	63	23	41	159	166	185	7.282	2.865	4.793	20.894	22.851	23.782	4.98	22.509	2.17628	7.31029e-08	1.1552e-06	--	-	-	-	--	BAS98203.1 Os06g0553001 [Oryza sativa Japonica Group]	-	-	-	-
Os08g0481000	14	4	7	31	26	28	0.362	0.193	0.183	1.328	0.965	1.037	0.246	1.11	2.17383	0.00413927	0.0201876	PCMP-H69	-	-	-	--	XP_015649802.1 pentatricopeptide repeat-containing protein At1g09410, mitochondrial [Oryza sativa Japonica Group]	-	GO:0043231//intracellular membrane-bounded organelle	GO:0003723//RNA binding	GO:0009451//RNA modification
Os09g0411600	8	3	10	20	30	34	0.232	0.094	0.293	0.659	1.035	1.096	0.206333	0.93	2.17225	0.00181433	0.0100215	PCMP-H33	-	-	-	--	BAD28363.1 pentatricopeptide (PPR) repeat-containing protein-like [Oryza sativa Japonica Group]	-	-	GO:0003723//RNA binding	GO:0009451//RNA modification
Os09g0305300	8	9	11	56	33	24	0.317	0.384	0.441	2.522	1.557	1.057	0.380667	1.712	2.16908	0.000418431	0.00283438	--	-	-	-	--	XP_015610707.1 UPF0481 protein At3g47200 [Oryza sativa Japonica Group]	-	GO:0016020//membrane	-	-
Os01g0589400	4	3	8	25	18	17	0.202	0.163	0.408	1.434	1.082	0.954	0.257667	1.15667	2.1664	0.00491096	0.023319	--	-	-	-	--	BAD52884.1 unknown protein [Oryza sativa Japonica Group]	-	-	GO:0003723//RNA binding	GO:0009451//RNA modification
Os02g0597200	55	22	22	129	121	146	5.374	2.316	2.174	14.33	14.08	15.866	3.288	14.7587	2.16628	1.2475e-06	1.55596e-05	--	-	-	-	--	BAD21627.1 NBS-LRR disease resistance protein-like [Oryza sativa Japonica Group]	-	-	GO:0005524//ATP binding	-
Os03g0758100	164	162	267	816	791	775	3.642	3.876	5.997	20.601	20.92	19.141	4.505	20.2207	2.16623	8.04762e-16	3.64439e-14	Pho1	Metabolism;Metabolism;Metabolism	Global and overview maps;Global and overview maps;Carbohydrate metabolism	K00688;K00688;K00688	--	XP_015631420.1 alpha-1,4 glucan phosphorylase L isozyme, chloroplastic/amyloplastic [Oryza sativa Japonica Group]	ko01100//Metabolic pathways;ko01110//Biosynthesis of secondary metabolites;ko00500//Starch and sucrose metabolism	-	GO:0004645//1,4-alpha-oligoglucan phosphorylase activity;GO:0008184//glycogen phosphorylase activity;GO:0016740//transferase activity;GO:0016757//glycosyltransferase activity;GO:0030170//pyridoxal phosphate binding;GO:0102250//linear malto-oligosaccharide phosphorylase activity;GO:0102499//SHG alpha-glucan phosphorylase activity	GO:0005975//carbohydrate metabolic process
Os03g0647500	63	32	45	203	194	161	2.438	1.355	1.787	8.987	9.059	6.998	1.86	8.348	2.16613	4.87547e-10	1.1075e-08	LSG1-2	Genetic Information Processing	Translation	K14539	--	BAS85483.1 Os03g0647500, partial [Oryza sativa Japonica Group]	ko03008//Ribosome biogenesis in eukaryotes	-	GO:0000166//nucleotide binding;GO:0003924//GTPase activity;GO:0005525//GTP binding	-
Os01g0743500	94	30	91	296	275	284	3.352	1.153	3.282	12	11.679	11.264	2.59567	11.6477	2.16586	3.46263e-07	4.89165e-06	OscytME3	Metabolism;Metabolism;Metabolism;Metabolism	Global and overview maps;Global and overview maps;Carbohydrate metabolism;Energy metabolism	K00029;K00029;K00029;K00029	--	XP_015614053.1 NADP-dependent malic enzyme [Oryza sativa Japonica Group]	ko01100//Metabolic pathways;ko01200//Carbon metabolism;ko00620//Pyruvate metabolism;ko00710//Carbon fixation by Calvin cycle	GO:0009507//chloroplast	GO:0004470//malic enzyme activity;GO:0004471//malate dehydrogenase (decarboxylating) (NAD+) activity;GO:0004473//malate dehydrogenase (decarboxylating) (NADP+) activity;GO:0016491//oxidoreductase activity;GO:0046872//metal ion binding;GO:0051287//NAD binding	GO:0006090//pyruvate metabolic process;GO:0006108//malate metabolic process
Os01g0296000	24	13	23	75	76	89	1.285	0.75	1.245	4.564	4.845	5.299	1.09333	4.90267	2.16483	2.80982e-07	4.03064e-06	OsRLCK30	Environmental Information Processing	Signal transduction	K13415	--	XP_025880676.1 MDIS1-interacting receptor like kinase 2 isoform X2 [Oryza sativa Japonica Group]	ko04075//Plant hormone signal transduction	-	GO:0004672//protein kinase activity;GO:0005524//ATP binding;GO:0016301//kinase activity	GO:0006468//protein phosphorylation;GO:0016310//phosphorylation
Os06g0181200	128	124	205	640	586	606	5.524	5.767	8.949	31.402	30.12	29.087	6.74667	30.203	2.16245	2.34332e-15	1.01982e-13	CTR1	-	-	-	--	BAF18891.2 Os06g0181200 [Oryza sativa Japonica Group]	-	GO:0005737//cytoplasm	GO:0000166//nucleotide binding;GO:0004672//protein kinase activity;GO:0004674//protein serine/threonine kinase activity;GO:0005524//ATP binding;GO:0016301//kinase activity;GO:0016740//transferase activity	GO:0006468//protein phosphorylation;GO:0007165//signal transduction;GO:0016310//phosphorylation
Os05g0147600	10	5	2	22	18	28	0.659	0.324	0.119	1.581	1.339	2.013	0.367333	1.64433	2.16234	0.00540666	0.0252652	PCMP-E83	-	-	-	--	BAF16557.2 Os05g0147600, partial [Oryza sativa Japonica Group]	-	GO:0043231//intracellular membrane-bounded organelle	GO:0003723//RNA binding	GO:0009451//RNA modification
Os08g0197300	9	9	9	40	39	29	0.303	0.327	0.307	1.533	1.566	1.087	0.312333	1.39533	2.15945	0.000106723	0.000848826	OsFbox423	-	-	-	--	BAT04224.1 Os08g0197300, partial [Oryza sativa Japonica Group]	-	-	GO:0005515//protein binding	-
Os12g0615700	5	6	10	27	28	29	0.198	0.256	0.401	1.217	1.322	1.279	0.285	1.27267	2.15882	0.000660397	0.00420676	DTX41	-	-	-	--	XP_025878072.1 protein DETOXIFICATION 41 [Oryza sativa Japonica Group]	-	GO:0005774//vacuolar membrane;GO:0009705//plant-type vacuole membrane;GO:0016020//membrane	GO:0015297//antiporter activity;GO:0015299//solute:proton antiporter activity;GO:0022857//transmembrane transporter activity;GO:0042910//xenobiotic transmembrane transporter activity	GO:0010023//proanthocyanidin biosynthetic process;GO:0010231//maintenance of seed dormancy;GO:0055085//transmembrane transport;GO:1902600//proton transmembrane transport;GO:1990961//xenobiotic detoxification by transmembrane export across the plasma membrane
Os09g0325366	3	4	8	16	21	23	0.185	0.265	0.498	1.119	1.539	1.574	0.316	1.41067	2.15838	0.00471146	0.0225228	--	-	-	-	--	BAT07479.1 Os09g0325366 [Oryza sativa Japonica Group]	-	-	-	-
Os02g0240100	20	19	20	82	74	80	1.105	1.131	1.118	5.152	4.871	4.917	1.118	4.98	2.15523	2.34488e-08	4.02357e-07	prx30	Metabolism;Metabolism;Metabolism	Global and overview maps;Global and overview maps;Biosynthesis of other secondary metabolites	K00430;K00430;K00430	--	XP_015625546.1 peroxidase 70 [Oryza sativa Japonica Group]	ko01100//Metabolic pathways;ko01110//Biosynthesis of secondary metabolites;ko00940//Phenylpropanoid biosynthesis	GO:0005576//extracellular region	GO:0004601//peroxidase activity;GO:0016491//oxidoreductase activity;GO:0020037//heme binding;GO:0046872//metal ion binding	GO:0006979//response to oxidative stress;GO:0042744//hydrogen peroxide catabolic process;GO:0098869//cellular oxidant detoxification
Os05g0542900	354	168	306	1071	1079	1130	17.612	9.006	15.398	60.577	63.931	62.523	14.0053	62.3437	2.15427	2.00519e-12	6.15412e-11	OsPGL14	Metabolism;Metabolism	Global and overview maps;Carbohydrate metabolism	K01213;K01213	--	EEE64554.1 hypothetical protein OsJ_19406 [Oryza sativa Japonica Group]	ko01100//Metabolic pathways;ko00040//Pentose and glucuronate interconversions	-	GO:0003824//catalytic activity;GO:0004650//polygalacturonase activity;GO:0016787//hydrolase activity;GO:0016798//hydrolase activity, acting on glycosyl bonds	GO:0005975//carbohydrate metabolic process;GO:0008152//metabolic process
Os03g0401951	2	5	4	17	19	8	0.23	0.62	0.465	2.223	2.603	1.024	0.438333	1.95	2.15337	0.0166655	0.0639465	--	-	-	-	--	BAS84610.1 Os03g0401951, partial [Oryza sativa Japonica Group]	-	-	-	-
Os12g0166500	140	132	138	536	531	567	2.485	2.524	2.476	10.836	11.246	11.213	2.495	11.0983	2.15323	3.84881e-27	3.98149e-25	--	Genetic Information Processing	Translation	K14544	--	BAT16033.1 Os12g0166500 [Oryza sativa Japonica Group]	ko03008//Ribosome biogenesis in eukaryotes	GO:0005634//nucleus;GO:0005730//nucleolus;GO:0032040//small-subunit processome;GO:0032545//CURI complex;GO:0034456//UTP-C complex	GO:0003723//RNA binding	GO:0006364//rRNA processing;GO:0006409//tRNA export from nucleus
Os02g0469300	88	64	92	287	306	337	2.442	1.909	2.623	9.546	10.375	11.098	2.32467	10.3397	2.15309	3.34238e-15	1.43722e-13	MORC4	-	-	-	--	XP_015624635.1 protein MICRORCHIDIA 7 isoform X3 [Oryza sativa Japonica Group]	-	GO:0005634//nucleus	GO:0004519//endonuclease activity;GO:0005524//ATP binding;GO:0016887//ATP hydrolysis activity	GO:0002833//positive regulation of response to biotic stimulus;GO:0031349//positive regulation of defense response;GO:0032103//positive regulation of response to external stimulus
Os11g0167300	39	20	38	137	125	121	0.917	0.513	0.903	3.678	3.529	3.163	0.777667	3.45667	2.15216	8.53904e-09	1.59449e-07	--	-	-	-	--	XP_015617919.1 uncharacterized protein LOC4349873 [Oryza sativa Japonica Group]	-	GO:0005777//peroxisome	GO:0004540//ribonuclease activity;GO:1903231//mRNA binding involved in posttranscriptional gene silencing	GO:0010468//regulation of gene expression
Os06g0546400	79	54	58	220	249	291	1.612	1.187	1.197	5.104	6.052	6.605	1.332	5.92033	2.15208	2.44326e-13	8.49734e-12	--	-	-	-	--	BAS98152.1 Os06g0546400 [Oryza sativa Japonica Group]	-	GO:0005762//mitochondrial large ribosomal subunit	GO:0003735//structural constituent of ribosome	-
Os01g0548600	63	50	58	221	211	249	5.543	4.74	5.161	22.104	22.107	24.362	5.148	22.8577	2.15059	2.1295e-15	9.30514e-14	CRK2	-	-	-	--	XP_015612494.1 cysteine-rich receptor-like protein kinase 2 [Oryza sativa Japonica Group]	-	GO:0005886//plasma membrane	GO:0004672//protein kinase activity;GO:0004674//protein serine/threonine kinase activity;GO:0005524//ATP binding	GO:0006468//protein phosphorylation
Os04g0641700	21	5	12	42	54	53	1.981	0.508	1.145	4.503	6.065	5.559	1.21133	5.37567	2.14985	0.000291487	0.00207137	ILI1	-	-	-	bHLH	XP_015635178.1 transcription factor ILI1 [Oryza sativa Japonica Group]	-	-	GO:0005515//protein binding;GO:0046983//protein dimerization activity	GO:0006355//regulation of transcription, DNA-templated;GO:0009741//response to brassinosteroid;GO:0009826//unidimensional cell growth;GO:0040008//regulation of growth
Os08g0559600	276	286	212	1076	966	953	9.9	10.797	7.685	44.295	42.438	39.06	9.46067	41.931	2.148	7.10113e-23	5.85057e-21	Dad	Metabolism;Metabolism;Metabolism;Metabolism;Metabolism;Metabolism	Global and overview maps;Global and overview maps;Global and overview maps;Global and overview maps;Metabolism of cofactors and vitamins;Amino acid metabolism	K01687;K01687;K01687;K01687;K01687;K01687	--	XP_015649747.1 dihydroxy-acid dehydratase, chloroplastic [Oryza sativa Japonica Group]	ko01100//Metabolic pathways;ko01110//Biosynthesis of secondary metabolites;ko01230//Biosynthesis of amino acids;ko01210//2-Oxocarboxylic acid metabolism;ko00770//Pantothenate and CoA biosynthesis;ko00290//Valine, leucine and isoleucine biosynthesis	-	GO:0003824//catalytic activity;GO:0004160//dihydroxy-acid dehydratase activity;GO:0016829//lyase activity;GO:0016836//hydro-lyase activity;GO:0046872//metal ion binding;GO:0051536//iron-sulfur cluster binding;GO:0051537//2 iron, 2 sulfur cluster binding	GO:0008652//cellular amino acid biosynthetic process;GO:0009082//branched-chain amino acid biosynthetic process;GO:0009097//isoleucine biosynthetic process;GO:0009099//valine biosynthetic process
Os04g0614300	28	14	38	94	94	128	2.075	1.118	2.848	7.919	8.295	10.548	2.01367	8.92067	2.14733	1.715e-06	2.06738e-05	--	-	-	-	--	BAS90990.1 Os04g0614300, partial [Oryza sativa Japonica Group]	-	-	-	-
Os03g0110500	15	2	9	36	38	27	0.696	0.1	0.422	1.899	2.1	1.394	0.406	1.79767	2.14657	0.00308807	0.015786	--	-	-	-	--	XP_015629054.1 kinase-interacting family protein [Oryza sativa Japonica Group]	-	GO:0110165//cellular anatomical entity	GO:0003779//actin binding;GO:0016301//kinase activity	GO:0016310//phosphorylation
Os02g0297200	13	3	16	55	37	33	0.388	0.097	0.483	1.867	1.316	1.096	0.322667	1.42633	2.14419	0.00131246	0.00759675	--	-	-	-	--	XP_015624142.1 uncharacterized protein LOC4329081 [Oryza sativa Japonica Group]	-	GO:0016020//membrane	-	-
Os01g0768333	7	8	17	26	40	61	1.39	1.712	3.415	5.87	9.461	13.473	2.17233	9.60133	2.14399	0.000700573	0.00442612	OsSAUR2	-	-	-	--	XP_015642731.1 auxin-responsive protein SAUR71 [Oryza sativa Japonica Group]	-	-	-	GO:0009733//response to auxin
Os07g0154400	9	9	8	36	37	30	0.181	0.195	0.162	0.821	0.884	0.67	0.179333	0.791667	2.14225	0.000131105	0.00101629	Fancd2	-	-	-	--	BAT00115.1 Os07g0154400 [Oryza sativa Japonica Group]	-	GO:0000793//condensed chromosome;GO:0005634//nucleus	GO:0070182//DNA polymerase binding	GO:0006281//DNA repair;GO:0007129//homologous chromosome pairing at meiosis;GO:0007131//reciprocal meiotic recombination;GO:0031573//mitotic intra-S DNA damage checkpoint signaling;GO:0036297//interstrand cross-link repair;GO:1990918//double-strand break repair involved in meiotic recombination
Os11g0222200	12	10	7	43	36	36	0.589	0.529	0.347	2.398	2.103	1.964	0.488333	2.155	2.14175	8.59673e-05	0.000701957	OsSRP-PLP	-	-	-	--	XP_015615814.1 probable non-inhibitory serpin-Z9 [Oryza sativa Japonica Group]	-	GO:0005615//extracellular space	GO:0004867//serine-type endopeptidase inhibitor activity	-
Os01g0589900	12	11	27	74	61	62	0.271	0.268	0.617	1.901	1.642	1.558	0.385333	1.70033	2.14164	1.94279e-05	0.000185515	PCMP-H35	-	-	-	--	BAS72941.1 Os01g0589900 [Oryza sativa Japonica Group]	-	-	GO:0003723//RNA binding;GO:0008270//zinc ion binding	GO:0009451//RNA modification
Os03g0350100	360	231	329	1202	1211	1116	12.912	8.543	12.376	49.964	52.911	45.958	11.277	49.611	2.13728	8.37399e-19	5.145e-17	BIP101	Genetic Information Processing	Translation	K14565	--	XP_015630758.1 probable nucleolar protein 5-2 [Oryza sativa Japonica Group]	ko03008//Ribosome biogenesis in eukaryotes	GO:0005634//nucleus;GO:0005730//nucleolus;GO:0031428//box C/D RNP complex;GO:0032040//small-subunit processome	GO:0030515//snoRNA binding	GO:0042254//ribosome biogenesis
Os01g0706600	48	38	93	188	220	296	5.701	4.863	11.172	25.386	31.119	39.1	7.24533	31.8683	2.137	1.85961e-07	2.74942e-06	--	-	-	-	--	XP_015621871.1 uncharacterized protein LOC9267885 [Oryza sativa Japonica Group]	-	-	-	-
MSTRG.7496	18	8	20	51	65	64	1.012	0.474	1.102	3.191	4.251	3.927	0.862667	3.78967	2.1352	1.86791e-05	0.000179257	--	-	-	-	--	BAF19501.1 taxid=39947 Os06g0351800 [Oryza sativa Japonica Group]	-	-	-	-
Os02g0133900	16	7	6	39	30	45	0.865	0.408	0.328	2.396	1.931	2.705	0.533667	2.344	2.13496	0.000486029	0.0032361	tmem53-b	-	-	-	--	XP_015624040.1 transmembrane protein 53 [Oryza sativa Japonica Group]	-	GO:0005634//nucleus;GO:0005640//nuclear outer membrane;GO:0016020//membrane	-	-
Os07g0514550	5	1	3	9	11	15	0.145	0.031	0.088	0.296	0.379	0.483	0.088	0.386	2.13303	0.0321456	0.107926	--	-	-	-	--	BAT01745.1 Os07g0514550 [Oryza sativa Japonica Group]	-	-	-	-
Os07g0203300	193	206	195	781	761	800	5.757	6.62	5.883	26.483	27.032	26.537	6.08667	26.684	2.13225	2.47865e-31	3.27577e-29	RRP5	-	-	-	--	XP_015647230.1 rRNA biogenesis protein RRP5 [Oryza sativa Japonica Group]	-	GO:0005634//nucleus;GO:0005730//nucleolus;GO:0032040//small-subunit processome	GO:0003676//nucleic acid binding;GO:0003723//RNA binding	GO:0006364//rRNA processing;GO:0006396//RNA processing
Os01g0524100	7	3	4	12	16	24	0.237	0.103	0.142	0.494	0.668	0.951	0.160667	0.704333	2.13219	0.0121352	0.0493376	--	-	-	-	--	BAS72470.1 Os01g0524100 [Oryza sativa Japonica Group]	-	GO:0016020//membrane	-	-
Os06g0339800	5	6	6	28	21	18	0.825	1.067	1.002	5.254	4.128	3.304	0.964667	4.22867	2.1321	0.00212573	0.0114811	--	Genetic Information Processing	Translation	K02907	--	XP_015642526.1 uncharacterized protein LOC4340949 [Oryza sativa Japonica Group]	ko03010//Ribosome	GO:0005737//cytoplasm;GO:0005739//mitochondrion;GO:0005840//ribosome;GO:0015934//large ribosomal subunit;GO:1990904//ribonucleoprotein complex	GO:0003735//structural constituent of ribosome	GO:0006412//translation
Os08g0197800	7	1	6	19	17	18	0.228	0.035	0.198	0.705	0.661	0.653	0.153667	0.673	2.1308	0.0119323	0.0486997	--	-	-	-	--	BAT04228.1 Os08g0197800, partial [Oryza sativa Japonica Group]	-	-	-	-
Os01g0814300	8	17	19	61	56	57	0.237	0.543	0.57	2.056	1.977	1.879	0.45	1.97067	2.13069	1.11917e-05	0.000112925	PCMP-H12	-	-	-	--	XP_015619215.1 putative pentatricopeptide repeat-containing protein At5g40405 [Oryza sativa Japonica Group]	-	-	GO:0003723//RNA binding;GO:0008270//zinc ion binding	GO:0009451//RNA modification
Os11g0642400	14	5	12	42	42	36	0.651	0.251	0.565	2.232	2.327	1.863	0.489	2.14067	2.13015	0.000223264	0.00163147	Os-TBT1	-	-	-	--	XP_015615935.1 tryptamine benzoyltransferase 1 [Oryza sativa Japonica Group]	-	-	GO:0016740//transferase activity;GO:0016746//acyltransferase activity;GO:0016747//acyltransferase activity, transferring groups other than amino-acyl groups;GO:0050734//hydroxycinnamoyltransferase activity	-
Os06g0133500	18	8	13	52	57	42	3.791	1.815	2.769	12.449	14.295	9.836	2.79167	12.1933	2.12689	4.18654e-05	0.000370777	--	-	-	-	--	AAO33152.1 unknown [Oryza sativa Japonica Group]	-	-	-	-
Os01g0530300	6	4	5	13	15	31	0.666	0.479	0.562	1.641	1.984	3.828	0.569	2.48433	2.12636	0.0072491	0.0322514	--	-	-	-	--	XP_015626463.1 uncharacterized protein LOC4327793 isoform X2 [Oryza sativa Japonica Group]	-	-	-	-
Os11g0276000	29	23	30	85	116	119	0.666	0.569	0.696	2.218	3.171	3.037	0.643667	2.80867	2.1255	9.59532e-09	1.77232e-07	OsSEC3B	-	-	-	--	XP_015615268.1 exocyst complex component SEC3A isoform X1 [Oryza sativa Japonica Group]	-	GO:0000145//exocyst;GO:0005886//plasma membrane	GO:0005546//phosphatidylinositol-4,5-bisphosphate binding	GO:0006887//exocytosis;GO:0006893//Golgi to plasma membrane transport
Os03g0314400	15	15	19	60	62	70	0.432	0.465	0.553	1.963	2.124	2.24	0.483333	2.109	2.12547	6.54202e-07	8.6742e-06	PCMP-E28	-	-	-	--	XP_015628579.1 pentatricopeptide repeat-containing protein At1g05750, chloroplastic [Oryza sativa Japonica Group]	-	-	GO:0003723//RNA binding	GO:0009451//RNA modification
Os10g0501000	44	39	57	170	183	194	2.135	2.039	2.798	9.38	10.577	10.464	2.324	10.1403	2.12542	1.42639e-12	4.48835e-11	PPR8	-	-	-	--	BAF26897.1 Os10g0501000, partial [Oryza sativa Japonica Group]	-	GO:0005739//mitochondrion	-	-
Os02g0761300	6	5	7	19	28	23	0.34	0.305	0.401	1.224	1.89	1.45	0.348667	1.52133	2.12542	0.00180307	0.00996954	--	-	-	-	--	XP_015624911.1 uncharacterized protein LOC9271812 [Oryza sativa Japonica Group]	-	-	-	-
Os06g0298200	367	925	805	2792	2609	2885	12.221	33.187	27.111	105.695	103.463	106.84	24.173	105.333	2.12348	5.23004e-10	1.18174e-08	OsBBX19	-	-	-	CO-like	XP_015644311.1 zinc finger protein CONSTANS-LIKE 9 isoform X1 [Oryza sativa Japonica Group]	-	GO:0005634//nucleus	GO:0005515//protein binding;GO:0008270//zinc ion binding	-
Os06g0659100	20	0	5	37	33	25	0.937	0	0.237	1.971	1.841	1.303	0.391333	1.705	2.1233	0.0347484	0.114804	OsSPL10	-	-	-	SBP	EEE66160.1 hypothetical protein OsJ_22229 [Oryza sativa Japonica Group]	-	GO:0005634//nucleus	GO:0003677//DNA binding;GO:0046872//metal ion binding	-
MSTRG.25481	8	5	4	25	24	17	0.563	0.379	0.285	1.999	2.01	1.33	0.409	1.77967	2.12143	0.00303952	0.0155797	RPS10	Genetic Information Processing	Translation	K02946	--	XP_025881841.1 taxid=39947 small ribosomal subunit protein uS10m [Oryza sativa Japonica Group]	ko03010//Ribosome	GO:0005840//ribosome;GO:0016020//membrane;GO:0022627//cytosolic small ribosomal subunit	GO:0003735//structural constituent of ribosome;GO:0015276//ligand-gated ion channel activity	GO:0006412//translation
Os02g0623300	13	45	30	104	97	149	1.197	4.464	2.794	10.885	10.635	15.256	2.81833	12.2587	2.12089	1.06873e-05	0.000108246	ONAC051	-	-	-	NAC	KAB8088004.1 hypothetical protein EE612_012471, partial [Oryza sativa]	-	-	-	-
Os01g0359600	77	76	173	396	434	436	1.401	1.49	3.184	8.193	9.406	8.824	2.025	8.80767	2.12084	1.14944e-08	2.09205e-07	RGA4	-	-	-	--	BAS72089.1 Os01g0359600 [Oryza sativa Japonica Group]	-	-	GO:0005515//protein binding;GO:0005524//ATP binding;GO:0043531//ADP binding	GO:0006952//defense response;GO:0051707//response to other organism;GO:0098542//defense response to other organism
Os03g0792800	465	240	287	1297	1243	1308	19.187	10.671	11.98	60.831	61.082	60.043	13.946	60.652	2.1207	3.24791e-13	1.11167e-11	At1g64760	-	-	-	--	XP_015630594.1 glucan endo-1,3-beta-glucosidase 8 [Oryza sativa Japonica Group]	-	GO:0005886//plasma membrane	GO:0004553//hydrolase activity, hydrolyzing O-glycosyl compounds;GO:0016787//hydrolase activity;GO:0016798//hydrolase activity, acting on glycosyl bonds;GO:0042973//glucan endo-1,3-beta-D-glucosidase activity	GO:0005975//carbohydrate metabolic process;GO:0008152//metabolic process
Os03g0168300	119	165	324	685	777	908	7.359	10.995	20.266	48.16	57.226	62.45	12.8733	55.9453	2.11963	3.0437e-08	5.10897e-07	--	-	-	-	--	XP_015627983.1 uncharacterized protein LOC4331753 isoform X1 [Oryza sativa Japonica Group]	-	-	-	-
Os03g0107800	958	940	1366	4639	4294	4072	48.06	51.736	65.627	252.503	244.738	221.199	55.141	239.48	2.11871	8.79734e-22	6.74998e-20	OsPP42	-	-	-	--	XP_015631551.1 phosphoglucan phosphatase DSP4, amyloplastic isoform X1 [Oryza sativa Japonica Group]	-	GO:0009507//chloroplast	GO:0004721//phosphoprotein phosphatase activity;GO:0008138//protein tyrosine/serine/threonine phosphatase activity;GO:0016787//hydrolase activity;GO:0016791//phosphatase activity;GO:0019203//carbohydrate phosphatase activity;GO:0030247//polysaccharide binding;GO:2001066//amylopectin binding	GO:0005975//carbohydrate metabolic process;GO:0005982//starch metabolic process;GO:0005983//starch catabolic process;GO:0006073//cellular glucan metabolic process;GO:0006470//protein dephosphorylation;GO:0016311//dephosphorylation;GO:0044042//glucan metabolic process;GO:0046838//phosphorylated carbohydrate dephosphorylation
Os05g0136400	55	35	66	176	206	222	2.914	1.998	3.537	10.603	13	13.083	2.81633	12.2287	2.11838	2.3872e-10	5.62964e-09	--	-	-	-	--	AAS98417.1 unknown protein [Oryza sativa Japonica Group]	-	-	-	-
Os03g0750000	7	6	6	25	22	27	0.501	0.463	0.435	2.036	1.877	2.151	0.466333	2.02133	2.11587	0.00109243	0.00649621	--	-	-	-	--	BAS86401.1 Os03g0750000 [Oryza sativa Japonica Group]	-	-	-	-
Os01g0561600	53	21	61	182	158	180	2.004	0.856	2.333	7.824	7.115	7.57	1.731	7.503	2.11586	4.61348e-07	6.36165e-06	CYP76M14	Metabolism;Metabolism	Global and overview maps;Metabolism of terpenoids and polyketides	K16084;K16084	--	XP_015628496.1 ent-cassadiene C11-alpha-hydroxylase 1-like [Oryza sativa Japonica Group]	ko01110//Biosynthesis of secondary metabolites;ko00904//Diterpenoid biosynthesis	GO:0016020//membrane	GO:0004497//monooxygenase activity;GO:0005506//iron ion binding;GO:0016491//oxidoreductase activity;GO:0016705//oxidoreductase activity, acting on paired donors, with incorporation or reduction of molecular oxygen;GO:0016709//oxidoreductase activity, acting on paired donors, with incorporation or reduction of molecular oxygen, NAD(P)H as one donor, and incorporation of one atom of oxygen;GO:00200…	-
Os03g0181400	3	4	5	20	10	17	0.115	0.165	0.194	0.872	0.457	0.725	0.158	0.684667	2.11548	0.0113113	0.0465967	Os05g0571100	-	-	-	--	BAS82625.1 Os03g0181400, partial [Oryza sativa Japonica Group]	-	-	GO:0003723//RNA binding	-
Os02g0120300	18	21	16	79	77	58	1.234	1.551	1.109	6.157	6.286	4.422	1.298	5.62167	2.11471	5.22772e-07	7.10615e-06	mettl23	-	-	-	--	XP_015625728.1 methyltransferase-like protein 23 isoform X2 [Oryza sativa Japonica Group]	-	GO:0005634//nucleus;GO:0005737//cytoplasm	GO:0008757//S-adenosylmethionine-dependent methyltransferase activity	-
Os03g0734500	75	18	30	126	140	207	8.851	2.289	3.581	16.904	19.676	27.167	4.907	21.249	2.11448	8.08726e-05	0.000665119	--	-	-	-	--	XP_015630004.1 uncharacterized protein LOC4334017 [Oryza sativa Japonica Group]	-	-	-	-
MSTRG.4034	4	5	9	26	20	24	0.283	0.381	0.643	2.089	1.683	1.886	0.435667	1.886	2.11403	0.00236892	0.0125918	--	-	-	-	--	XP_015621938.1 taxid=39947 uncharacterized protein [Oryza sativa Japonica Group]	-	GO:0005576//extracellular region;GO:0042600//egg chorion	GO:0005213//structural constituent of egg chorion	GO:0007304//chorion-containing eggshell formation
Os08g0410266	5	11	4	27	24	28	0.251	0.596	0.203	1.543	1.437	1.565	0.35	1.515	2.11389	0.00167107	0.00932246	OsFbox444	-	-	-	--	BAH94300.1 Os08g0410266 [Oryza sativa Japonica Group]	-	-	-	-
Os05g0326675	4	4	7	13	22	23	0.4	0.431	0.709	1.48	2.623	2.561	0.513333	2.22133	2.11346	0.0059339	0.0273033	--	-	-	-	--	BAS93397.1 Os05g0326675 [Oryza sativa Japonica Group]	-	-	-	-
Os08g0472800	187	86	179	640	529	568	6.238	3.091	6.039	24.27	21.014	21.067	5.12267	22.117	2.11019	3.01131e-10	7.02472e-09	OsABA8OX2	Metabolism;Metabolism	Global and overview maps;Metabolism of terpenoids and polyketides	K09843;K09843	--	XP_015648451.1 abscisic acid 8'-hydroxylase 2 [Oryza sativa Japonica Group]	ko01110//Biosynthesis of secondary metabolites;ko00906//Carotenoid biosynthesis	GO:0016020//membrane	GO:0004497//monooxygenase activity;GO:0005506//iron ion binding;GO:0010295//(+)-abscisic acid 8'-hydroxylase activity;GO:0016491//oxidoreductase activity;GO:0016705//oxidoreductase activity, acting on paired donors, with incorporation or reduction of molecular oxygen;GO:0020037//heme binding;GO:0046872//metal ion binding	GO:0016125//sterol metabolic process;GO:0046345//abscisic acid catabolic process
Os03g0767700	4	19	2	35	28	37	0.262	1.341	0.132	2.606	2.184	2.695	0.578333	2.495	2.10907	0.00811867	0.0353611	DYW1	-	-	-	--	XP_015630894.1 pentatricopeptide repeat-containing protein At5g46460, mitochondrial [Oryza sativa Japonica Group]	-	-	GO:0008270//zinc ion binding	-
Os08g0395700	247	330	448	1123	1279	1575	12.976	18.68	23.804	67.069	80.018	92.018	18.4867	79.7017	2.10812	2.33759e-13	8.14735e-12	--	-	-	-	--	BAH94290.1 Os08g0395700 [Oryza sativa Japonica Group]	-	-	-	-
Os03g0582000	351	226	426	1295	1382	1436	16.905	15.556	22.051	74.444	81.987	78.15	18.1707	78.1937	2.10544	1.54632e-15	6.81203e-14	PTO1242	-	-	-	--	XP_015633257.1 uncharacterized protein LOC4333329 isoform X1 [Oryza sativa Japonica Group]	-	-	GO:0005542//folic acid binding;GO:0016740//transferase activity	-
Os02g0210600	14	8	11	40	38	49	0.311	0.188	0.259	1.018	1.024	1.214	0.252667	1.08533	2.10283	6.67263e-05	0.000560013	--	-	-	-	--	BAF08182.1 Os02g0210600 [Oryza sativa Japonica Group]	-	-	-	-
Os06g0326000	23	27	72	137	144	188	1.057	1.338	3.348	7.161	7.884	9.613	1.91433	8.21933	2.10218	1.38099e-05	0.000136743	AHL10	-	-	-	--	EAZ00746.1 hypothetical protein OsI_22774 [Oryza sativa Indica Group]	-	GO:0005634//nucleus	GO:0003677//DNA binding;GO:0003680//minor groove of adenine-thymine-rich DNA binding	-
Os05g0569500	7	5	6	21	25	23	0.458	0.352	0.397	1.561	1.946	1.672	0.402333	1.72633	2.10125	0.00176136	0.00976227	OBAP1A	-	-	-	--	AAT93933.1 putative embryo-specific protein Ose731 [Oryza sativa Japonica Group]	-	-	-	-
Os07g0177100	66	52	168	370	362	341	1.444	1.25	3.741	9.562	9.569	8.474	2.145	9.20167	2.10092	3.10674e-06	3.56334e-05	MMS19	-	-	-	--	BAC83443.1 DNA repair/transcription protein Mms19-like protein [Oryza sativa Japonica Group]	-	GO:0005634//nucleus;GO:0097361//CIA complex	-	GO:0006281//DNA repair;GO:0006974//cellular response to DNA damage stimulus;GO:0016226//iron-sulfur cluster assembly;GO:0097428//protein maturation by iron-sulfur cluster transfer
Os04g0491500	18	20	18	72	66	62	0.466	0.558	0.471	2.12	2.292	1.995	0.498333	2.13567	2.0995	1.13112e-06	1.42563e-05	NPF4.6	-	-	-	--	XP_015636064.1 protein NRT1/ PTR FAMILY 4.5 isoform X1 [Oryza sativa Japonica Group]	-	GO:0016020//membrane	GO:0022857//transmembrane transporter activity	GO:0055085//transmembrane transport
Os12g0516900	18	2	6	37	31	28	0.55	0.082	0.23	1.45	1.208	1.036	0.287333	1.23133	2.09942	0.00821167	0.0357037	OsFbox657	-	-	-	--	XP_015618939.1 F-box/LRR-repeat protein 14 [Oryza sativa Japonica Group]	-	GO:0019005//SCF ubiquitin ligase complex	GO:0005515//protein binding	GO:0031146//SCF-dependent proteasomal ubiquitin-dependent protein catabolic process
Os12g0578600	8	5	12	36	34	25	0.285	0.192	0.432	1.458	1.443	0.991	0.303	1.29733	2.09816	0.000798851	0.00495328	--	-	-	-	C2H2	XP_015619004.1 uncharacterized protein LOC4352628 [Oryza sativa Japonica Group]	-	-	-	-
Os04g0459700	137	72	88	351	369	425	8.101	4.585	5.911	23.583	28.085	27.934	6.199	26.534	2.09773	1.20357e-11	3.39758e-10	H0219H12.3	-	-	-	--	XP_015633828.1 NAP1-related protein 1 isoform X1 [Oryza sativa Japonica Group]	-	GO:0000785//chromatin;GO:0005634//nucleus;GO:0005737//cytoplasm	GO:0003682//chromatin binding;GO:0042393//histone binding	GO:0000724//double-strand break repair via homologous recombination;GO:0006334//nucleosome assembly
Os02g0566000	6	6	8	25	22	30	0.958	1.032	1.292	4.538	4.183	5.327	1.094	4.68267	2.09772	0.00111105	0.00658877	--	-	-	-	--	BAS79305.1 Os02g0566000, partial [Oryza sativa Japonica Group]	-	-	-	-
Os06g0492800	6	2	5	12	17	17	0.368	0.112	0.305	0.85	1.295	1.213	0.261667	1.11933	2.09684	0.0182431	0.0687651	OsFbox309	-	-	-	--	XP_015642109.1 uncharacterized protein LOC9269596 [Oryza sativa Japonica Group]	-	-	-	-
Os01g0651100	20	9	18	62	68	48	0.411	0.199	0.374	1.448	1.664	1.097	0.328	1.403	2.09675	2.38844e-05	0.000223319	PCMP-H52	-	-	-	--	XP_015623393.1 putative pentatricopeptide repeat-containing protein At5g52630 [Oryza sativa Japonica Group]	-	-	GO:0003723//RNA binding;GO:0008270//zinc ion binding	GO:0009451//RNA modification;GO:0016554//cytidine to uridine editing
Os12g0550800	97	63	156	336	402	440	3.44	2.293	4.545	12.739	15.774	15.429	3.426	14.6473	2.09604	1.6962e-08	2.9816e-07	--	-	-	-	--	XP_015619440.1 uncharacterized protein LOC4352467 [Oryza sativa Japonica Group]	-	-	-	-
Os10g0107600	12	9	9	31	25	60	0.221	0.179	0.168	0.65	0.547	1.231	0.189333	0.809333	2.09581	0.000656384	0.00418368	--	-	-	-	--	ABB46595.1 expressed protein [Oryza sativa Japonica Group]	-	-	-	-
Os05g0453900	6	2	2	11	12	15	0.701	0.252	0.236	1.462	1.67	1.95	0.396333	1.694	2.09565	0.0261551	0.0918024	PSF1	-	-	-	--	XP_015638468.1 DNA replication complex GINS protein PSF1 [Oryza sativa Japonica Group]	-	GO:0000811//GINS complex;GO:0005634//nucleus	-	GO:0006260//DNA replication;GO:1902983//DNA strand elongation involved in mitotic DNA replication
Os03g0191900	97	25	49	205	223	217	5.364	1.484	2.764	12.935	14.742	13.393	3.204	13.69	2.09518	8.65889e-06	8.97747e-05	OsERF#047	-	-	-	ERF	XP_015629130.1 ethylene-responsive transcription factor RAP2-13 [Oryza sativa Japonica Group]	-	GO:0005634//nucleus	GO:0003677//DNA binding;GO:0003700//DNA-binding transcription factor activity;GO:0043565//sequence-specific DNA binding	GO:0006355//regulation of transcription, DNA-templated
Os05g0162600	17	6	15	51	46	47	0.851	0.324	0.759	2.902	2.742	2.617	0.644667	2.75367	2.09473	0.000108307	0.000859945	RS2Z33	Genetic Information Processing	Transcription	K12896	--	XP_015638154.1 serine/arginine-rich splicing factor RS2Z32 [Oryza sativa Japonica Group]	ko03040//Spliceosome	GO:0016607//nuclear speck	GO:0003676//nucleic acid binding;GO:0003723//RNA binding;GO:0003729//mRNA binding;GO:0008270//zinc ion binding	GO:0000398//mRNA splicing, via spliceosome
MSTRG.18943	4	3	27	45	34	50	0.118	0.096	0.807	1.512	1.197	1.644	0.340333	1.451	2.09203	0.0113846	0.0468686	--	-	-	-	--	BAS83161.1 taxid=39947 Os03g0237284 [Oryza sativa Japonica Group]	-	-	-	-
Os03g0135800	5	7	3	19	17	22	0.12	0.182	0.073	0.52	0.488	0.589	0.125	0.532333	2.0904	0.00491486	0.0233322	--	-	-	-	--	BAF10804.1 Os03g0135800 [Oryza sativa Japonica Group]	-	-	-	-
Os07g0564100	10	0	23	30	50	43	0.435	0	1.01	1.492	2.585	2.076	0.481667	2.051	2.09022	0.0264288	0.0925824	UGT71K1	-	-	-	--	XP_015645762.1 anthocyanidin 3-O-glucosyltransferase 2 [Oryza sativa Japonica Group]	-	-	GO:0008194//UDP-glycosyltransferase activity;GO:0016740//transferase activity;GO:0016757//glycosyltransferase activity	-
Os11g0141550	33	21	28	90	105	116	0.665	0.456	0.571	2.063	2.522	2.602	0.564	2.39567	2.08666	2.09843e-08	3.63306e-07	--	-	-	-	GRAS	BAT12620.1 Os11g0141550 [Oryza sativa Japonica Group]	-	GO:0005634//nucleus	GO:0003700//DNA-binding transcription factor activity;GO:0043565//sequence-specific DNA binding	GO:0006355//regulation of transcription, DNA-templated
Os02g0157100	2	1	5	11	11	8	0.077	0.041	0.195	0.482	0.504	0.343	0.104333	0.443	2.08611	0.0493793	0.151249	RLP3	-	-	-	--	BAS77064.1 Os02g0157100 [Oryza sativa Japonica Group]	-	-	-	-
Os05g0461600	140	48	117	386	382	380	15.475	5.717	13.08	48.506	50.285	46.713	11.424	48.5013	2.08596	1.13633e-07	1.73307e-06	--	-	-	-	--	XP_015638375.1 uncharacterized protein LOC4339023 [Oryza sativa Japonica Group]	-	-	-	-
Os10g0578500	18	11	21	71	61	57	0.696	0.458	0.821	3.12	2.808	2.45	0.658333	2.79267	2.08475	5.27942e-06	5.74053e-05	--	-	-	-	--	XP_015614306.1 putative pentatricopeptide repeat-containing protein At1g16830 [Oryza sativa Japonica Group]	-	-	GO:0003729//mRNA binding	-
Os10g0393800	152	50	112	376	380	423	7.587	2.682	5.616	21.292	22.546	23.405	5.295	22.4143	2.08172	1.80964e-07	2.68044e-06	OsGELP105	-	-	-	--	XP_015613243.1 GDSL esterase/lipase At5g45910 isoform X1 [Oryza sativa Japonica Group]	-	-	GO:0016787//hydrolase activity;GO:0016788//hydrolase activity, acting on ester bonds	-
Os12g0572500	72	39	85	273	223	242	3.453	2.015	4.123	14.885	12.737	12.908	3.197	13.51	2.07924	2.63103e-09	5.32438e-08	FDM1	-	-	-	--	XP_015618665.1 factor of DNA methylation 1 isoform X2 [Oryza sativa Japonica Group]	-	-	-	GO:0080188//gene silencing by RNA-directed DNA methylation
Os09g0442300	2288	1429	2020	7581	6787	7250	112.989	76.037	100.893	425.609	399.15	398.173	96.6397	407.644	2.07662	8.85711e-19	5.42125e-17	Os09g0442300	-	-	-	--	BAT08308.1 Os09g0442300, partial [Oryza sativa Japonica Group]	-	-	GO:0008234//cysteine-type peptidase activity	GO:0006508//proteolysis
Os01g0290000	1427	1914	2423	8394	7594	7533	58.808	94.608	94.206	365.755	347.943	330.173	82.5407	347.957	2.07573	4.39093e-19	2.78227e-17	RAP	-	-	-	--	XP_015613227.1 aspartic proteinase-like [Oryza sativa Japonica Group]	-	-	GO:0004190//aspartic-type endopeptidase activity;GO:0008233//peptidase activity;GO:0016787//hydrolase activity	GO:0006508//proteolysis;GO:0006629//lipid metabolic process
Os03g0203100	121	148	170	568	541	554	2.61	3.44	3.709	13.931	13.899	13.292	3.253	13.7073	2.07511	4.59687e-20	3.2009e-18	--	-	-	-	--	BAS82840.1 Os03g0203100, partial [Oryza sativa Japonica Group]	-	GO:0005730//nucleolus	-	GO:0042254//ribosome biogenesis
Os08g0344600	238	318	281	1269	1022	1137	13.519	24.808	18.448	84.19	73.488	81.422	18.925	79.7	2.07429	3.62246e-24	3.29471e-22	PPT2	-	-	-	--	XP_015650863.1 phosphoenolpyruvate/phosphate translocator 2, chloroplastic [Oryza sativa Japonica Group]	-	GO:0005794//Golgi apparatus;GO:0009507//chloroplast;GO:0009536//plastid;GO:0016020//membrane;GO:0031969//chloroplast membrane	GO:0009670//triose-phosphate:phosphate antiporter activity;GO:0015121//phosphoenolpyruvate:phosphate antiporter activity;GO:0015297//antiporter activity;GO:0015605//organophosphate ester transmembrane transporter activity;GO:0022857//transmembrane transporter activity;GO:0046943//carboxylic acid transmembrane transporter activity	GO:0008643//carbohydrate transport;GO:0015714//phosphoenolpyruvate transport;GO:0015718//monocarboxylic acid transport;GO:0035436//triose phosphate transmembrane transport;GO:0055085//transmembrane transport;GO:0089722//phosphoenolpyruvate transmembrane transport;GO:1905039//carboxylic acid transmembrane transport
Os11g0514400	68	76	256	523	477	502	6.883	8.289	26.209	60.184	57.501	56.511	13.7937	58.0653	2.07367	2.76661e-05	0.000254386	OsBDG1	-	-	-	--	XP_015616052.1 leucine-rich repeat protein 1 [Oryza sativa Japonica Group]	-	-	-	-
Os01g0930300	15	15	5	51	40	42	0.614	0.662	0.207	2.374	1.95	1.912	0.494333	2.07867	2.0721	0.000254565	0.00183412	--	-	-	-	--	XP_015622304.1 uncharacterized protein LOC4326944 [Oryza sativa Japonica Group]	-	-	GO:0003676//nucleic acid binding;GO:0004523//RNA-DNA hybrid ribonuclease activity	-
Os09g0497100	16	14	17	60	60	57	0.327	0.308	0.351	1.393	1.459	1.294	0.328667	1.382	2.07206	1.80586e-06	2.16723e-05	APUM5	-	-	-	--	XP_015612276.1 pumilio homolog 5 [Oryza sativa Japonica Group]	-	GO:0005737//cytoplasm	GO:0003723//RNA binding;GO:0003729//mRNA binding	GO:0006417//regulation of translation;GO:0010608//posttranscriptional regulation of gene expression
Os11g0525700	63	46	87	242	229	264	1.987	1.563	2.775	8.676	8.6	9.258	2.10833	8.84467	2.0687	6.96161e-11	1.7743e-09	--	-	-	-	--	ABG22501.1 expressed protein [Oryza sativa Japonica Group]	-	-	-	-
Os08g0280100	31	18	45	102	114	117	0.762	0.497	1.259	3.147	3.841	3.575	0.839333	3.521	2.06867	1.80323e-06	2.16488e-05	OsPAP23	-	-	-	--	XP_015648788.1 purple acid phosphatase 23 isoform X1 [Oryza sativa Japonica Group]	-	GO:0016020//membrane	GO:0003993//acid phosphatase activity;GO:0016787//hydrolase activity;GO:0046872//metal ion binding	-
Os05g0445900	38	67	76	251	221	216	0.456	0.869	0.917	3.411	3.142	2.852	0.747333	3.135	2.06864	3.91772e-10	8.97114e-09	ROS1c	-	-	-	--	KAB8099647.1 hypothetical protein EE612_029826 [Oryza sativa]	-	-	GO:0019104//DNA N-glycosylase activity;GO:0035514//DNA demethylase activity;GO:0051539//4 iron, 4 sulfur cluster binding	GO:0006284//base-excision repair;GO:0080111//DNA demethylation
Os01g0138600	18	10	17	48	61	59	0.797	0.477	0.761	2.415	3.215	2.904	0.678333	2.84467	2.06819	1.4276e-05	0.000140928	--	-	-	-	--	EAY72455.1 hypothetical protein OsI_00309 [Oryza sativa Indica Group]	-	-	-	GO:0003006//developmental process involved in reproduction
Os01g0301000	42	55	103	219	250	283	1.556	2.196	3.86	9.224	11.031	11.661	2.53733	10.6387	2.06793	7.60624e-08	1.19338e-06	At4g01990	-	-	-	--	XP_015649626.1 pentatricopeptide repeat-containing protein At4g01990, mitochondrial [Oryza sativa Japonica Group]	-	GO:0005739//mitochondrion	GO:0003677//DNA binding	-
Os11g0147200	2	2	4	8	10	12	0.086	0.093	0.175	0.393	0.514	0.576	0.118	0.494333	2.0667	0.0400299	0.128406	--	-	-	-	--	BAT12675.1 Os11g0147200 [Oryza sativa Japonica Group]	-	-	-	-
Os05g0112900	8	4	4	19	20	22	0.192	0.117	0.11	0.529	0.617	0.609	0.139667	0.585	2.06645	0.00423103	0.0205577	PCMP-H41	-	-	-	--	XP_015640061.1 pentatricopeptide repeat-containing protein At2g35030, mitochondrial [Oryza sativa Japonica Group]	-	GO:0043231//intracellular membrane-bounded organelle	GO:0003723//RNA binding	GO:0009451//RNA modification
Os08g0542700	198	118	231	684	663	692	5.302	3.414	6.254	20.852	21.164	20.639	4.99	20.885	2.06536	2.09578e-12	6.41392e-11	At5g02620	-	-	-	--	XP_015650945.1 ankyrin repeat-containing protein At5g02620 [Oryza sativa Japonica Group]	-	GO:0005886//plasma membrane;GO:0016020//membrane	GO:0005515//protein binding;GO:0008157//protein phosphatase 1 binding;GO:0019888//protein phosphatase regulator activity	GO:0035304//regulation of protein dephosphorylation
Os11g0240600	237	121	260	846	709	748	12.087	6.649	13.411	49.049	43.061	42.424	10.7157	44.8447	2.06521	1.88792e-10	4.51802e-09	CXE18	-	-	-	--	XP_015615138.1 probable carboxylesterase 18 [Oryza sativa Japonica Group]	-	-	GO:0016787//hydrolase activity	-
Os06g0694300	7	4	17	36	34	34	0.23	0.142	0.566	1.347	1.333	1.245	0.312667	1.30833	2.06503	0.00185943	0.010227	PCMP-H17	-	-	-	--	BAS99267.1 Os06g0694300 [Oryza sativa Japonica Group]	-	GO:0043231//intracellular membrane-bounded organelle	GO:0003723//RNA binding;GO:0008270//zinc ion binding	GO:0009451//RNA modification
Os06g0249350	13	7	19	41	38	67	1.596	0.926	2.359	5.722	5.555	9.147	1.627	6.808	2.06502	0.000321085	0.00225959	--	-	-	-	--	XP_015642139.1 uncharacterized protein LOC9267858 [Oryza sativa Japonica Group]	-	-	-	-
Os01g0878300	388	196	299	1159	1065	1049	8.577	4.669	6.751	29.221	28.398	25.994	6.66567	27.871	2.06394	1.30267e-12	4.10703e-11	CEPR2	-	-	-	--	XP_015616862.1 receptor protein-tyrosine kinase CEPR2 [Oryza sativa Japonica Group]	-	GO:0005886//plasma membrane;GO:0016020//membrane	GO:0000166//nucleotide binding;GO:0004672//protein kinase activity;GO:0005515//protein binding;GO:0005524//ATP binding;GO:0016301//kinase activity;GO:0016740//transferase activity	GO:0006468//protein phosphorylation;GO:0016310//phosphorylation
Os10g0415200	69	79	80	318	280	263	1.758	2.156	2.049	9.101	8.443	7.374	1.98767	8.306	2.06308	1.35011e-16	6.6035e-15	SEC15A	-	-	-	--	XP_015614632.1 exocyst complex component SEC15A [Oryza sativa Japonica Group]	-	GO:0000145//exocyst	-	GO:0006886//intracellular protein transport;GO:0006887//exocytosis;GO:0006893//Golgi to plasma membrane transport;GO:0090522//vesicle tethering involved in exocytosis
Os06g0215600	61	22	81	222	184	202	3.117	1.211	4.187	12.898	11.199	11.481	2.83833	11.8593	2.06291	6.56633e-06	7.00069e-05	OsOPR5	Metabolism;Metabolism;Metabolism	Global and overview maps;Global and overview maps;Lipid metabolism	K05894;K05894;K05894	--	XP_015644547.1 putative 12-oxophytodienoate reductase 5 [Oryza sativa Japonica Group]	ko01100//Metabolic pathways;ko01110//Biosynthesis of secondary metabolites;ko00592//alpha-Linolenic acid metabolism	-	GO:0010181//FMN binding;GO:0016491//oxidoreductase activity	GO:0006629//lipid metabolic process;GO:0006631//fatty acid metabolic process;GO:0006633//fatty acid biosynthetic process;GO:0009695//jasmonic acid biosynthetic process;GO:0031408//oxylipin biosynthetic process
Os04g0413000	9	7	12	35	25	45	0.344	0.288	0.464	1.521	1.138	1.913	0.365333	1.524	2.06058	0.00052408	0.00345183	OsABCB27	-	-	-	--	BAS89131.1 Os04g0413000 [Oryza sativa Japonica Group]	-	GO:0016020//membrane	GO:0000166//nucleotide binding;GO:0005524//ATP binding;GO:0016887//ATP hydrolysis activity;GO:0042626//ATPase-coupled transmembrane transporter activity;GO:0140359//ABC-type transporter activity	GO:0055085//transmembrane transport
Os01g0191200	409	774	499	2409	2024	1998	26.362	54.15	32.229	174.228	154.119	141.846	37.5803	156.731	2.06024	2.95064e-13	1.01637e-11	VSPA	-	-	-	--	XP_015625438.1 stem 28 kDa glycoprotein [Oryza sativa Japonica Group]	-	-	GO:0003993//acid phosphatase activity	-
Os10g0552300	8	9	8	27	29	38	0.876	1.062	0.886	3.362	3.783	4.629	0.941333	3.92467	2.05979	0.000433107	0.00292158	OsHyPRP17	-	-	-	--	BAT11968.1 Os10g0552300, partial [Oryza sativa Japonica Group]	-	-	-	-
Os04g0542200	119	56	65	306	260	327	3.437	1.743	1.899	10.049	8.944	10.505	2.35967	9.83267	2.059	5.88911e-09	1.133e-07	OsYSL9	-	-	-	--	BAS90303.1 Os04g0542200, partial [Oryza sativa Japonica Group]	-	GO:0016020//membrane	GO:0035673//oligopeptide transmembrane transporter activity	GO:0035672//oligopeptide transmembrane transport
Os01g0272850	22	10	26	88	60	66	1.146	0.561	1.37	5.24	3.722	3.85	1.02567	4.27067	2.0579	2.87815e-05	0.000263551	--	-	-	-	--	BAS71515.1 Os01g0272850, partial [Oryza sativa Japonica Group]	-	-	-	-
MSTRG.32603	7	4	23	42	49	34	0.291	0.179	0.967	1.985	2.426	1.572	0.479	1.99433	2.05781	0.00367701	0.0183194	--	-	-	-	--	XP_066160354.1 taxid=39947 uncharacterized protein [Oryza sativa Japonica Group]	-	-	GO:0004386//helicase activity	-
Os11g0149400	20	7	22	58	60	61	1.668	0.638	1.859	5.55	6.047	5.741	1.38833	5.77933	2.05755	8.91994e-05	0.000723131	OsPSK2	-	-	-	--	XP_015617021.1 phytosulfokines 2 [Oryza sativa Japonica Group]	-	GO:0005576//extracellular region	GO:0008083//growth factor activity	GO:0007165//signal transduction;GO:0008283//cell population proliferation;GO:0030154//cell differentiation
Os06g0199100	60	110	157	406	374	447	0.97	1.916	2.567	7.46	7.199	8.035	1.81767	7.56467	2.05719	1.58214e-08	2.79935e-07	EMB1270	-	-	-	--	BAD36643.1 putative PPR protein [Oryza sativa Japonica Group]	-	GO:0009534//chloroplast thylakoid;GO:0009570//chloroplast stroma	GO:0003723//RNA binding;GO:0003729//mRNA binding	GO:0009793//embryo development ending in seed dormancy;GO:0031425//chloroplast RNA processing
Os05g0584900	9	7	11	38	23	40	0.294	0.247	0.364	1.413	0.896	1.455	0.301667	1.25467	2.05628	0.000590889	0.00383031	SLAC	-	-	-	--	BAS95561.1 Os05g0584900 [Oryza sativa Japonica Group]	-	-	-	-
Os03g0271300	4	3	8	13	21	20	0.142	0.127	0.317	0.579	0.98	0.872	0.195333	0.810333	2.05258	0.011783	0.0482326	PCMP-E1	-	-	-	--	BAF11604.1 Os03g0271300, partial [Oryza sativa Japonica Group]	-	-	GO:0003723//RNA binding	GO:0009451//RNA modification
Os03g0160000	100	184	199	546	585	678	3.202	6.347	6.444	19.873	22.305	24.141	5.331	22.1063	2.05198	3.93208e-11	1.04444e-09	--	-	-	-	--	BAS82405.1 Os03g0160000, partial [Oryza sativa Japonica Group]	-	-	-	-
Os01g0511100	1098	678	1161	3381	3502	3973	78.123	51.978	83.548	273.481	296.736	314.375	71.2163	294.864	2.04977	5.93718e-15	2.47095e-13	At3g01520	-	-	-	--	XP_015620990.1 universal stress protein A-like protein [Oryza sativa Japonica Group]	-	-	-	-
Os01g0139700	15	14	36	93	76	71	1.963	1.974	4.765	13.836	11.845	10.333	2.90067	12.0047	2.04914	3.35257e-05	0.000303644	--	-	-	-	--	XP_015642354.1 uncharacterized protein LOC9270987 [Oryza sativa Japonica Group]	-	-	-	-
Os04g0504600	245	244	225	908	849	898	9.737	10.449	9.044	41.025	40.183	39.69	9.74333	40.2993	2.04827	1.27301e-29	1.50434e-27	Dml	-	-	-	--	XP_015635555.1 uncharacterized protein LOC4336329 [Oryza sativa Japonica Group]	-	-	GO:0003824//catalytic activity	-
Os05g0501400	288	185	477	1191	1142	1165	7.753	5.35	12.991	36.441	36.602	34.858	8.698	35.967	2.04792	5.40958e-09	1.04571e-07	SD18	-	-	-	--	XP_015640690.1 receptor-like serine/threonine-protein kinase SD1-8 isoform X1 [Oryza sativa Japonica Group]	-	GO:0005886//plasma membrane;GO:0016020//membrane	GO:0000166//nucleotide binding;GO:0004672//protein kinase activity;GO:0004674//protein serine/threonine kinase activity;GO:0005524//ATP binding;GO:0016301//kinase activity;GO:0016740//transferase activity;GO:0106310//protein serine kinase activity	GO:0006468//protein phosphorylation;GO:0016310//phosphorylation;GO:0048544//recognition of pollen;GO:0051707//response to other organism
Os02g0503900	127	18	100	301	261	333	5.285	0.807	4.209	14.241	12.935	15.412	3.43367	14.196	2.04766	0.000378578	0.00260056	CYP81Q32	-	-	-	--	XP_015623185.1 isoflavone 2'-hydroxylase [Oryza sativa Japonica Group]	-	GO:0016020//membrane	GO:0004497//monooxygenase activity;GO:0005506//iron ion binding;GO:0016491//oxidoreductase activity;GO:0016705//oxidoreductase activity, acting on paired donors, with incorporation or reduction of molecular oxygen;GO:0020037//heme binding;GO:0046872//metal ion binding	GO:0098542//defense response to other organism
Os01g0930500	29	46	25	138	152	82	1.691	2.89	1.474	9.147	10.554	5.317	2.01833	8.33933	2.04677	1.5317e-06	1.87434e-05	--	-	-	-	--	XP_015631119.1 uncharacterized protein LOC4326946 [Oryza sativa Japonica Group]	-	-	-	-
Os12g0171600	10	8	9	28	34	38	0.913	0.787	0.831	2.905	3.695	3.857	0.843667	3.48567	2.04669	0.000313405	0.0022118	--	-	-	-	--	XP_015620134.1 uncharacterized protein LOC4351633 [Oryza sativa Japonica Group]	-	-	-	-
Os12g0131200	25	21	31	79	111	96	1.181	1.059	1.466	4.196	6.128	4.986	1.23533	5.10333	2.04654	1.02707e-07	1.5761e-06	PAT04	-	-	-	--	XP_015618254.1 probable protein S-acyltransferase 1 [Oryza sativa Japonica Group]	-	GO:0005783//endoplasmic reticulum;GO:0005794//Golgi apparatus;GO:0016020//membrane	GO:0016409//palmitoyltransferase activity;GO:0016740//transferase activity;GO:0016746//acyltransferase activity;GO:0019706//protein-cysteine S-palmitoyltransferase activity	GO:0006612//protein targeting to membrane;GO:0018230//peptidyl-L-cysteine S-palmitoylation
Os01g0389700	262	155	120	714	635	634	20.848	13.289	9.657	64.589	60.174	56.104	14.598	60.289	2.04612	3.92807e-10	8.98213e-09	DMP10	-	-	-	--	XP_015631252.1 protein DMP10 [Oryza sativa Japonica Group]	-	GO:0016020//membrane	-	GO:0010256//endomembrane system organization
Os04g0107700	31	17	10	79	65	70	1.65	0.975	0.538	4.78	4.12	4.143	1.05433	4.34767	2.04391	4.60167e-05	0.000403241	OsI_14861	-	-	-	--	XP_015635162.1 ervatamin-B [Oryza sativa Japonica Group]	-	GO:0005615//extracellular space;GO:0005764//lysosome	GO:0004197//cysteine-type endopeptidase activity;GO:0008234//cysteine-type peptidase activity	GO:0006508//proteolysis;GO:0051603//proteolysis involved in cellular protein catabolic process
Os01g0165100	8	0	21	43	46	15	0.36	0	0.904	2.111	2.359	0.742	0.421333	1.73733	2.04384	0.0490062	0.150348	--	-	-	-	--	XP_015621338.1 uncharacterized protein LOC4327135 [Oryza sativa Japonica Group]	-	-	-	-
Os09g0465800	21	14	21	89	64	53	2.06	1.48	2.084	9.926	7.477	5.783	1.87467	7.72867	2.04359	8.86212e-06	9.16177e-05	CURT1D	-	-	-	--	XP_015611799.1 protein CURVATURE THYLAKOID 1D, chloroplastic [Oryza sativa Japonica Group]	-	GO:0009535//chloroplast thylakoid membrane;GO:0009579//thylakoid;GO:0016020//membrane	-	-
Os04g0624800	12	2	6	36	16	21	0.616	0.111	0.311	2.1	0.978	1.199	0.346	1.42567	2.04279	0.0125335	0.0507089	BPA1	-	-	-	--	XP_015634321.1 binding partner of ACD11 1 [Oryza sativa Japonica Group]	-	-	GO:0003676//nucleic acid binding;GO:0003723//RNA binding	-
Os05g0456000	21	15	25	77	75	72	1.723	1.326	2.075	7.184	7.33	6.571	1.708	7.02833	2.04087	6.51019e-07	8.64261e-06	--	-	-	-	--	XP_015640122.1 uncharacterized protein At2g39795, mitochondrial [Oryza sativa Japonica Group]	-	GO:0005759//mitochondrial matrix	-	-
Os03g0725400	31	14	24	98	77	80	1.684	0.853	1.318	6.05	4.98	4.832	1.285	5.28733	2.04077	2.18391e-06	2.56607e-05	OsWDR5a	-	-	-	--	XP_015628457.1 COMPASS-like H3K4 histone methylase component WDR5A [Oryza sativa Japonica Group]	-	GO:0048188//Set1C/COMPASS complex	GO:0005515//protein binding;GO:0042393//histone binding	GO:0010228//vegetative to reproductive phase transition of meristem;GO:0051568//histone H3-K4 methylation
Os02g0266900	7	1	8	22	17	19	0.34	0.052	0.393	1.216	0.985	1.028	0.261667	1.07633	2.04032	0.0151779	0.059289	--	-	-	-	--	BAS78023.1 Os02g0266900, partial [Oryza sativa Japonica Group]	-	-	-	-
Os09g0341500	4	1	6	13	13	14	0.184	0.05	0.279	0.68	0.713	0.717	0.171	0.703333	2.04021	0.0284699	0.0979729	--	-	-	-	--	BAT07585.1 Os09g0341500, partial [Oryza sativa Japonica Group]	-	-	GO:0005515//protein binding	-
Os05g0589200	95	301	471	1192	1070	948	4.875	16.644	24.448	69.545	65.395	54.106	15.3223	63.0153	2.04007	2.46523e-05	0.000229901	OsSIG3	-	-	-	--	AAT58808.1 hypothetical protein [Oryza sativa Japonica Group]	-	-	GO:0003700//DNA-binding transcription factor activity	GO:0006352//DNA-templated transcription, initiation;GO:0006355//regulation of transcription, DNA-templated;GO:0009889//regulation of biosynthetic process;GO:0051171//regulation of nitrogen compound metabolic process;GO:0080090//regulation of primary metabolic process
Os03g0738101	17	6	11	36	38	50	0.945	0.359	0.618	2.274	2.519	3.111	0.640667	2.63467	2.03997	0.000439873	0.00295941	--	-	-	-	--	BAS86285.1 Os03g0738101 [Oryza sativa Japonica Group]	-	-	-	-
Os06g0320200	6	2	2	14	10	12	0.26	0.093	0.075	0.666	0.509	0.584	0.142667	0.586333	2.03907	0.0352034	0.116027	Os6bglu24	Metabolism;Metabolism;Metabolism;Metabolism;Metabolism	Global and overview maps;Global and overview maps;Carbohydrate metabolism;Biosynthesis of other secondary metabolites;Metabolism of other amino acids	K01188;K01188;K01188;K01188;K01188	--	Q5Z9Z0.1 RecName: Full=Beta-glucosidase 24; Short=Os6bglu24; Flags: Precursor [Oryza sativa Japonica Group]	ko01100//Metabolic pathways;ko01110//Biosynthesis of secondary metabolites;ko00500//Starch and sucrose metabolism;ko00999//Biosynthesis of various plant secondary metabolites;ko00460//Cyanoamino acid metabolism	-	GO:0004553//hydrolase activity, hydrolyzing O-glycosyl compounds;GO:0004565//beta-galactosidase activity;GO:0008422//beta-glucosidase activity;GO:0016787//hydrolase activity;GO:0016798//hydrolase activity, acting on glycosyl bonds;GO:0033907//beta-D-fucosidase activity;GO:0102483//scopolin beta-glucosidase activity	GO:0005975//carbohydrate metabolic process;GO:0008152//metabolic process
Os06g0356800	103	66	96	341	323	306	6.843	4.725	6.451	25.757	25.558	22.611	6.00633	24.642	2.03656	7.01535e-14	2.60195e-12	XIPI	Metabolism;Metabolism	Global and overview maps;Carbohydrate metabolism	K01183;K01183	--	BAF19513.2 Os06g0356800 [Oryza sativa Japonica Group]	ko01100//Metabolic pathways;ko00520//Amino sugar and nucleotide sugar metabolism	GO:0005576//extracellular region	GO:0004568//chitinase activity	GO:0005975//carbohydrate metabolic process
Os01g0162500	22	5	18	49	53	61	0.512	0.125	0.424	1.298	1.47	1.58	0.353667	1.44933	2.03493	0.00048761	0.00324595	--	-	-	-	--	BAS70535.1 Os01g0162500, partial [Oryza sativa Japonica Group]	-	GO:0016020//membrane	-	-
Os11g0652100	28	9	30	104	81	57	0.442	0.153	0.479	1.868	1.524	1.001	0.358	1.46433	2.03221	0.000180797	0.00135197	RGA4	-	-	-	--	XP_015615540.1 disease resistance protein PIK6-NP-like [Oryza sativa Japonica Group]	-	-	GO:0005524//ATP binding	GO:0006952//defense response;GO:0051707//response to other organism;GO:0098542//defense response to other organism
Os03g0803800	10	14	58	101	94	104	0.368	0.556	2.161	4.231	4.125	4.262	1.02833	4.206	2.03214	0.00147129	0.00837999	NOV	-	-	-	--	XP_015630850.1 uncharacterized protein LOC4334479 [Oryza sativa Japonica Group]	-	-	-	-
Os12g0568200	5	4	12	24	19	34	0.618	0.533	1.5	3.372	2.796	4.673	0.883667	3.61367	2.03189	0.00495009	0.0234772	OsMT1c	-	-	-	--	XP_015619845.1 metallothionein-like protein 4B [Oryza sativa Japonica Group]	-	-	GO:0046872//metal ion binding	-
MSTRG.16644	57	27	24	100	107	189	0.836	0.427	0.356	1.667	1.869	3.083	0.539667	2.20633	2.03151	2.27657e-05	0.000214095	--	-	-	-	--	ABF97568.1 taxid=39947 expressed protein [Oryza sativa Japonica Group]	-	-	-	-
Os06g0136600	369	247	328	1326	1125	1022	16.138	12.626	14.506	65.984	59.465	51.131	14.4233	58.86	2.02888	6.30227e-17	3.18348e-15	OsEno5	Metabolism;Metabolism;Metabolism;Metabolism;Metabolism;Genetic Information Processing	Global and overview maps;Global and overview maps;Global and overview maps;Global and overview maps;Carbohydrate metabolism;Folding, sorting and degradation	K01689;K01689;K01689;K01689;K01689;K01689	--	XP_015643741.1 enolase 1 [Oryza sativa Japonica Group]	ko01100//Metabolic pathways;ko01110//Biosynthesis of secondary metabolites;ko01200//Carbon metabolism;ko01230//Biosynthesis of amino acids;ko00010//Glycolysis / Gluconeogenesis;ko03018//RNA degradation	GO:0000015//phosphopyruvate hydratase complex	GO:0000287//magnesium ion binding;GO:0004634//phosphopyruvate hydratase activity;GO:0016829//lyase activity	GO:0006096//glycolytic process
Os09g0380000	451	710	1087	3012	2736	2586	18.823	32.286	45.44	140.403	134.102	118.95	32.183	131.152	2.02687	6.126e-10	1.37364e-08	AAE17	-	-	-	--	BAT07840.1 Os09g0380000 [Oryza sativa Japonica Group]	-	GO:0016020//membrane	-	-
Os05g0157300	79	132	124	396	429	450	3.686	6.643	5.86	20.277	23.124	22.464	5.39633	21.955	2.0245	3.93559e-14	1.50627e-12	--	-	-	-	--	XP_015639918.1 uncharacterized protein LOC4337868 isoform X1 [Oryza sativa Japonica Group]	-	GO:0110165//cellular anatomical entity	GO:0005506//iron ion binding;GO:0005524//ATP binding;GO:0043024//ribosomal small subunit binding;GO:0046872//metal ion binding;GO:0051536//iron-sulfur cluster binding	GO:0000054//ribosomal subunit export from nucleus;GO:0006413//translational initiation;GO:0006415//translational termination
Os10g0495600	239	175	259	809	826	810	3.97	3.132	4.351	15.277	16.339	14.963	3.81767	15.5263	2.02395	1.25372e-18	7.57356e-17	NRPA2	Genetic Information Processing	Transcription	K03002	--	BAT11477.1 Os10g0495600 [Oryza sativa Japonica Group]	ko03020//RNA polymerase	GO:0000428//DNA-directed RNA polymerase complex;GO:0005634//nucleus;GO:0005736//RNA polymerase I complex	GO:0003677//DNA binding;GO:0003899//DNA-directed 5'-3' RNA polymerase activity;GO:0016740//transferase activity;GO:0016779//nucleotidyltransferase activity;GO:0032549//ribonucleoside binding	GO:0006351//transcription, DNA-templated;GO:0009561//megagametogenesis
Os03g0708900	53	46	55	204	183	174	2.262	2.116	2.374	9.899	9.302	8.259	2.25067	9.15333	2.02394	6.66349e-13	2.18157e-11	--	-	-	-	--	XP_015628131.1 zinc finger protein VAR3, chloroplastic [Oryza sativa Japonica Group]	-	GO:0005737//cytoplasm	GO:0003723//RNA binding;GO:0003729//mRNA binding;GO:0046872//metal ion binding	-
Os09g0409000	19	15	23	75	66	66	1.425	1.212	1.745	6.396	5.896	5.506	1.46067	5.93267	2.02205	1.33902e-06	1.65671e-05	OsTHI32	-	-	-	--	XP_015611392.1 uncharacterized protein LOC4347026 [Oryza sativa Japonica Group]	-	-	-	-
Os03g0602500	15	7	4	31	34	29	0.726	0.365	0.196	1.705	1.959	1.56	0.429	1.74133	2.02114	0.00230363	0.0122922	--	-	-	-	--	BAH92256.1 Os03g0602500 [Oryza sativa Japonica Group]	-	-	-	-
Os11g0447300	47	37	51	145	176	167	2.202	1.868	2.417	7.724	9.821	8.703	2.16233	8.74933	2.01658	5.60897e-11	1.4564e-09	OsRALF-1	-	-	-	--	XP_015615567.1 short integuments 2, mitochondrial [Oryza sativa Japonica Group]	-	GO:0005739//mitochondrion	GO:0003924//GTPase activity;GO:0005525//GTP binding	GO:0000911//cytokinesis by cell plate formation;GO:0006412//translation;GO:0032543//mitochondrial translation;GO:0048481//plant ovule development
Os03g0283500	10	9	30	63	63	50	0.291	0.282	0.883	2.085	2.184	1.618	0.485333	1.96233	2.01552	0.000543127	0.00356062	PCMP-E49	-	-	-	--	AAN64498.1 putative PPR repeat containing protein [Oryza sativa Japonica Group]	-	-	GO:0003723//RNA binding	GO:0009451//RNA modification
Os04g0463800	32	15	44	117	98	112	0.585	0.295	0.813	2.43	2.132	2.275	0.564333	2.279	2.01378	6.48879e-06	6.92487e-05	PCMP-E98	-	-	-	--	EEE61141.1 hypothetical protein OsJ_15084 [Oryza sativa Japonica Group]	-	-	GO:0003723//RNA binding	GO:0009451//RNA modification
Os08g0483200	142	267	283	943	778	802	3.287	6.659	6.625	24.815	21.447	20.646	5.52367	22.3027	2.01352	6.17726e-11	1.58741e-09	FCA	-	-	-	--	XP_025883432.1 RNA-binding protein CP33, chloroplastic [Oryza sativa Japonica Group]	-	GO:0005634//nucleus;GO:0005737//cytoplasm;GO:1990904//ribonucleoprotein complex	GO:0003676//nucleic acid binding;GO:0003723//RNA binding;GO:0003729//mRNA binding	-
Os12g0558400	16	10	17	39	52	64	0.586	0.394	0.629	1.623	2.267	2.605	0.536333	2.165	2.01317	7.08051e-05	0.000590268	At1g55660	-	-	-	--	BAT17620.1 Os12g0558400 [Oryza sativa Japonica Group]	-	-	-	-
Os01g0327250	2	8	10	20	23	33	0.192	0.682	0.8	1.807	2.097	2.852	0.558	2.252	2.01287	0.00517923	0.024396	--	-	-	-	--	BAS71881.1 Os01g0327250, partial [Oryza sativa Japonica Group]	-	-	-	-
Os07g0157900	32	36	41	111	135	149	2.403	2.913	3.114	9.475	12.072	12.442	2.81	11.3297	2.01146	1.40681e-09	2.99285e-08	TATDN1	-	-	-	--	BAF20838.1 Os07g0157900 [Oryza sativa Japonica Group]	-	-	GO:0008296//3'-5'-exodeoxyribonuclease activity	-
Os06g0611200	8	9	9	30	34	30	0.25	0.303	0.284	1.065	1.265	1.042	0.279	1.124	2.01031	0.000435483	0.00293577	PCMP-E4	-	-	-	--	BAD35499.1 pentatricopeptide (PPR) repeat-containing protein-like [Oryza sativa Japonica Group]	-	GO:0043231//intracellular membrane-bounded organelle	GO:0003723//RNA binding	GO:0009451//RNA modification
Os02g0147100	15	13	22	62	58	59	1.061	0.963	1.556	4.969	4.858	4.577	1.19333	4.80133	2.00844	8.39618e-06	8.74992e-05	BIN4	-	-	-	LBD	BAS76970.1 Os02g0147100, partial [Oryza sativa Japonica Group]	-	GO:0009330//DNA topoisomerase type II (double strand cut, ATP-hydrolyzing) complex	GO:0003690//double-stranded DNA binding	GO:0042023//DNA endoreduplication
Os07g0592000	38	2	23	81	60	82	1.356	0.077	0.83	3.286	2.549	3.254	0.754333	3.02967	2.00588	0.00802888	0.0350455	--	-	-	-	--	XP_015646546.1 snakin-1 [Oryza sativa Japonica Group]	-	-	-	-
Os03g0434400	32	15	26	103	77	83	2.369	1.234	1.947	8.668	6.745	6.833	1.85	7.41533	2.00299	2.6323e-06	3.05489e-05	BH0283	-	-	-	--	XP_015628882.1 uncharacterized protein LOC4333184 [Oryza sativa Japonica Group]	-	GO:0005737//cytoplasm	GO:0003824//catalytic activity;GO:0016853//isomerase activity	GO:0009058//biosynthetic process
Os03g0338400	45	22	22	97	107	114	2.888	1.521	1.428	7.077	8.177	8.136	1.94567	7.79667	2.00259	1.61897e-06	1.96627e-05	OsbHLH166	-	-	-	--	XP_015629044.1 uncharacterized protein LOC4332778 [Oryza sativa Japonica Group]	-	GO:0005634//nucleus	GO:0003700//DNA-binding transcription factor activity;GO:0043565//sequence-specific DNA binding;GO:0046983//protein dimerization activity	GO:0006355//regulation of transcription, DNA-templated
Os02g0179200	52	45	48	140	175	206	2.848	2.656	2.659	8.717	11.415	12.54	2.721	10.8907	2.00088	1.69976e-10	4.10108e-09	GGP5	-	-	-	--	XP_015623989.1 gamma-glutamyl peptidase 5 [Oryza sativa Japonica Group]	-	GO:0005829//cytosol	GO:0016740//transferase activity	GO:0006541//glutamine metabolic process
Os04g0432250	13	6	42	73	75	68	0.793	0.394	2.59	5.06	5.446	4.611	1.259	5.039	2.00086	0.00263278	0.0137873	--	-	-	-	--	BAS89273.1 Os04g0432250 [Oryza sativa Japonica Group]	-	-	GO:0000166//nucleotide binding;GO:0003676//nucleic acid binding;GO:0003724//RNA helicase activity;GO:0004386//helicase activity;GO:0005524//ATP binding	-
Os05g0162000	37	67	85	227	244	209	2.001	3.904	4.65	13.957	15.716	12.571	3.51833	14.0813	2.00082	1.94717e-08	3.39695e-07	prx72	Metabolism;Metabolism;Metabolism	Global and overview maps;Global and overview maps;Biosynthesis of other secondary metabolites	K00430;K00430;K00430	--	XP_015637544.1 peroxidase 5 [Oryza sativa Japonica Group]	ko01100//Metabolic pathways;ko01110//Biosynthesis of secondary metabolites;ko00940//Phenylpropanoid biosynthesis	GO:0005576//extracellular region;GO:0009505//plant-type cell wall	GO:0004601//peroxidase activity;GO:0016491//oxidoreductase activity;GO:0020037//heme binding;GO:0046872//metal ion binding	GO:0006979//response to oxidative stress;GO:0042744//hydrogen peroxide catabolic process;GO:0098869//cellular oxidant detoxification
MSTRG.30230	3	4	7	14	21	15	0.265	0.381	0.625	1.405	2.208	1.473	0.423667	1.69533	2.00057	0.0131757	0.0528971	--	-	-	-	--	KAF2919524.1 taxid=39947 hypothetical protein DAI22_08g140600 [Oryza sativa Japonica Group]	-	-	-	-
Os01g0159000	7	22	13	45	63	44	0.406	1.374	0.762	2.966	4.35	2.837	0.847333	3.38433	1.99787	0.000323158	0.00227095	OsDOG1L-2	-	-	-	--	BAG91889.1 unnamed protein product [Oryza sativa Japonica Group]	-	-	GO:0043565//sequence-specific DNA binding	GO:0006351//transcription, DNA-templated
Os01g0272800	112	125	124	488	411	398	10.55	12.687	11.814	52.205	46.106	41.644	11.6837	46.6517	1.99744	1.6579e-18	9.90428e-17	--	-	-	-	--	XP_015626363.1 uncharacterized protein LOC9266469 [Oryza sativa Japonica Group]	-	-	-	-
Os07g0616500	236	159	225	715	741	755	12.078	8.768	11.646	41.599	45.161	42.971	10.8307	43.2437	1.99737	2.40064e-17	1.27846e-15	GLO5	Metabolism;Metabolism;Metabolism;Cellular Processes;Metabolism	Global and overview maps;Global and overview maps;Global and overview maps;Transport and catabolism;Carbohydrate metabolism	K11517;K11517;K11517;K11517;K11517	--	XP_015647067.1 peroxisomal (S)-2-hydroxy-acid oxidase GLO4 isoform X1 [Oryza sativa Japonica Group]	ko01100//Metabolic pathways;ko01110//Biosynthesis of secondary metabolites;ko01200//Carbon metabolism;ko04146//Peroxisome;ko00630//Glyoxylate and dicarboxylate metabolism	GO:0005777//peroxisome	GO:0003973//(S)-2-hydroxy-acid oxidase activity;GO:0005515//protein binding;GO:0010181//FMN binding;GO:0016491//oxidoreductase activity	GO:0006629//lipid metabolic process;GO:0006631//fatty acid metabolic process;GO:0009853//photorespiration;GO:0010109//regulation of photosynthesis;GO:0051707//response to other organism;GO:0098586//cellular response to virus
MSTRG.6160	7	7	10	26	27	33	0.372	0.401	0.538	1.572	1.71	1.952	0.437	1.74467	1.99725	0.000993217	0.00597536	--	-	-	-	--	AAP54881.1 taxid=39947 expressed protein [Oryza sativa Japonica Group]	-	-	-	-
Os10g0154600	113	69	156	419	396	386	3.455	2.273	4.824	14.563	14.418	13.125	3.51733	14.0353	1.99651	2.29667e-09	4.68582e-08	--	Genetic Information Processing	Translation	K14311	--	ABB46778.2 expressed protein [Oryza sativa Japonica Group]	ko03013//Nucleocytoplasmic transport	GO:0044611//nuclear pore inner ring	GO:0017056//structural constituent of nuclear pore	GO:0006405//RNA export from nucleus;GO:0006606//protein import into nucleus;GO:0006913//nucleocytoplasmic transport
Os03g0738600	15	5	11	47	30	33	0.376	0.135	0.279	1.338	0.895	0.919	0.263333	1.05067	1.99634	0.00121257	0.0070921	LOX-L2	Metabolism	Lipid metabolism	K15718	--	XP_015629809.1 linoleate 9S-lipoxygenase 2 [Oryza sativa Japonica Group]	ko00591//Linoleic acid metabolism	GO:0005737//cytoplasm	GO:0005515//protein binding;GO:0016165//linoleate 13S-lipoxygenase activity;GO:0016491//oxidoreductase activity;GO:0016702//oxidoreductase activity, acting on single donors with incorporation of molecular oxygen, incorporation of two atoms of oxygen;GO:0046872//metal ion binding;GO:0051213//dioxygenase activity;GO:1990136//linoleate 9S-lipoxygenase activity	GO:0006629//lipid metabolic process;GO:0006631//fatty acid metabolic process;GO:0006633//fatty acid biosynthetic process;GO:0009611//response to wounding;GO:0031408//oxylipin biosynthetic process;GO:0034440//lipid oxidation;GO:0051707//response to other organism
Os04g0481000	15	11	31	62	63	78	0.918	0.726	1.92	4.315	4.593	5.311	1.188	4.73967	1.99625	8.66142e-05	0.000705353	--	-	-	-	--	BAS89739.1 Os04g0481000 [Oryza sativa Japonica Group]	-	-	GO:0004553//hydrolase activity, hydrolyzing O-glycosyl compounds;GO:0016787//hydrolase activity;GO:0016798//hydrolase activity, acting on glycosyl bonds;GO:0016985//mannan endo-1,4-beta-mannosidase activity	GO:0008152//metabolic process;GO:0071704//organic substance metabolic process
Os07g0273301	10	4	10	34	25	26	0.392	0.169	0.397	1.516	1.167	1.134	0.319333	1.27233	1.99434	0.00221882	0.0119025	FSM	-	-	-	--	BAT00952.1 Os07g0273301 [Oryza sativa Japonica Group]	-	GO:0005634//nucleus;GO:0033186//CAF-1 complex	-	GO:0006334//nucleosome assembly
Os11g0677500	26	30	24	97	95	95	1.001	1.245	0.935	4.247	4.357	4.069	1.06033	4.22433	1.99421	1.46802e-08	2.61313e-07	--	Genetic Information Processing	Translation	K01164	--	BAT15234.1 Os11g0677500 [Oryza sativa Japonica Group]	ko03008//Ribosome biogenesis in eukaryotes	GO:0000172//ribonuclease MRP complex;GO:0005655//nucleolar ribonuclease P complex	-	GO:0001682//tRNA 5'-leader removal;GO:0008033//tRNA processing;GO:0090502//RNA phosphodiester bond hydrolysis, endonucleolytic
Os07g0587300	6	8	14	27	35	38	0.668	0.96	1.577	3.419	4.642	4.707	1.06833	4.256	1.99414	0.000995679	0.00598572	--	-	-	-	--	XP_015645785.1 uncharacterized protein LOC9267428 [Oryza sativa Japonica Group]	-	-	-	-
Os06g0493801	15	10	19	52	56	48	0.545	0.392	0.699	2.149	2.424	1.941	0.545333	2.17133	1.99337	3.71857e-05	0.000333251	EMB2261	-	-	-	--	XP_015643861.1 pentatricopeptide repeat-containing protein At4g13650 [Oryza sativa Japonica Group]	-	-	GO:0003723//RNA binding	GO:0009451//RNA modification
Os07g0208100	17	5	8	38	31	37	0.902	0.286	0.429	2.292	1.959	2.184	0.539	2.145	1.99262	0.00161682	0.00907928	OsPGL16	Metabolism;Metabolism	Global and overview maps;Carbohydrate metabolism	K01184;K01184	--	BAT00569.1 Os07g0208100, partial [Oryza sativa Japonica Group]	ko01100//Metabolic pathways;ko00040//Pentose and glucuronate interconversions	-	GO:0004553//hydrolase activity, hydrolyzing O-glycosyl compounds;GO:0004650//polygalacturonase activity;GO:0016787//hydrolase activity;GO:0016798//hydrolase activity, acting on glycosyl bonds	GO:0005975//carbohydrate metabolic process;GO:0008152//metabolic process;GO:0009901//anther dehiscence;GO:0010047//fruit dehiscence;GO:0045490//pectin catabolic process
Os01g0901700	65	54	79	244	223	238	1.744	1.561	2.143	7.441	7.124	7.1	1.816	7.22167	1.99157	5.21678e-13	1.73423e-11	--	-	-	-	--	BAS75756.1 Os01g0901700 [Oryza sativa Japonica Group]	-	GO:0005739//mitochondrion;GO:0016020//membrane	GO:0043719//2-octaprenyl-3-methyl-6-methoxy-1,4-benzoquinol hydroxylase activity;GO:0071949//FAD binding	GO:0006744//ubiquinone biosynthetic process
Os02g0730075	10	5	6	19	31	24	0.931	0.499	0.59	2.005	3.465	2.558	0.673333	2.676	1.99069	0.00365767	0.018254	--	-	-	-	--	BAS80735.1 Os02g0730075 [Oryza sativa Japonica Group]	-	-	-	-
Os04g0320200	191	137	228	633	735	600	7.426	5.739	8.965	27.978	34.03	25.942	7.37667	29.3167	1.99068	1.08483e-13	3.92027e-12	At1g60770	-	-	-	--	XP_015636955.1 pentatricopeptide repeat-containing protein At1g60770 [Oryza sativa Japonica Group]	-	GO:0005739//mitochondrion	GO:0003729//mRNA binding	-
Os01g0177100	18	14	22	65	67	60	0.421	0.353	0.52	1.728	1.866	1.548	0.431333	1.714	1.99049	3.6015e-06	4.07027e-05	OsWD40-4	-	-	-	--	XP_015634285.1 transcriptional corepressor LEUNIG [Oryza sativa Japonica Group]	-	GO:0005634//nucleus	GO:0005515//protein binding	-
Os07g0686100	6	1	5	20	13	9	0.349	0.063	0.294	1.322	0.9	0.582	0.235333	0.934667	1.98975	0.0378953	0.123022	OsbZIP62	Environmental Information Processing	Signal transduction	K14432	bZIP	XP_015645810.1 ABSCISIC ACID-INSENSITIVE 5-like protein 5 [Oryza sativa Japonica Group]	ko04075//Plant hormone signal transduction	GO:0005634//nucleus	GO:0003677//DNA binding;GO:0003700//DNA-binding transcription factor activity	GO:0006355//regulation of transcription, DNA-templated;GO:0009738//abscisic acid-activated signaling pathway;GO:0045893//positive regulation of transcription, DNA-templated
Os01g0783900	11	10	36	45	81	75	0.786	0.77	2.601	3.654	6.89	5.958	1.38567	5.50067	1.98903	0.00125464	0.00730913	At1g11300	-	-	-	--	BAS74670.1 Os01g0783900 [Oryza sativa Japonica Group]	-	GO:0016020//membrane	-	GO:0051707//response to other organism
Os07g0684800	825	626	1066	2979	2956	2968	36.798	30.086	48.091	151.101	157.021	147.229	38.325	151.784	1.98566	9.79722e-16	4.39369e-14	ONAC015	-	-	-	NAC	XP_015647863.1 NAC domain-containing protein 87 [Oryza sativa Japonica Group]	-	-	GO:0003677//DNA binding	GO:0006355//regulation of transcription, DNA-templated
Os05g0574800	71	236	86	466	468	490	1.692	6.058	2.072	12.622	13.279	12.983	3.274	12.9613	1.98509	7.89985e-06	8.29407e-05	OsPPR6	-	-	-	--	XP_015639788.1 pentatricopeptide repeat-containing protein At1g15510, chloroplastic [Oryza sativa Japonica Group]	-	GO:0009507//chloroplast;GO:0043231//intracellular membrane-bounded organelle	GO:0003723//RNA binding;GO:0008270//zinc ion binding	GO:0009416//response to light stimulus;GO:0009451//RNA modification;GO:0009658//chloroplast organization
Os04g0625350	1	2	12	25	14	14	0.017	0.037	0.207	0.484	0.284	0.265	0.087	0.344333	1.98472	0.0491031	0.15056	--	-	-	-	--	BAS91108.1 Os04g0625350, partial [Oryza sativa Japonica Group]	-	GO:0005730//nucleolus	-	GO:0000463//maturation of LSU-rRNA from tricistronic rRNA transcript (SSU-rRNA, 5.8S rRNA, LSU-rRNA);GO:0000466//maturation of 5.8S rRNA from tricistronic rRNA transcript (SSU-rRNA, 5.8S rRNA, LSU-rRNA)
Os05g0444200	109	28	82	323	228	216	4.552	1.26	3.463	15.334	11.338	10.031	3.09167	12.2343	1.98448	3.80776e-05	0.000340302	WIP4	-	-	-	C2H2	XP_015640742.1 protein TRANSPARENT TESTA 1 isoform X1 [Oryza sativa Japonica Group]	-	GO:0005634//nucleus;GO:0110165//cellular anatomical entity	GO:0003700//DNA-binding transcription factor activity	GO:0006355//regulation of transcription, DNA-templated;GO:0010468//regulation of gene expression
Os02g0474000	1509	1143	1280	4155	4698	5072	39.146	31.949	33.584	122.538	145.14	146.328	34.893	138.002	1.98368	6.56174e-23	5.46176e-21	OsFbox088	-	-	-	--	XP_015626134.1 F-box only protein 8 [Oryza sativa Japonica Group]	-	-	-	-
Os07g0107800	96	52	86	312	292	270	2.842	1.649	2.287	9.254	9.449	8.098	2.25933	8.93367	1.98336	2.02224e-11	5.53492e-10	PSKR2	-	-	-	--	XP_015646703.1 phytosulfokine receptor 2 [Oryza sativa Japonica Group]	-	GO:0016020//membrane	GO:0000166//nucleotide binding;GO:0001653//peptide receptor activity;GO:0004672//protein kinase activity;GO:0005515//protein binding;GO:0005524//ATP binding;GO:0016301//kinase activity;GO:0016740//transferase activity	GO:0006468//protein phosphorylation;GO:0016310//phosphorylation
Os11g0485900	18	24	22	79	74	75	0.561	0.805	0.693	2.797	2.745	2.598	0.686333	2.71333	1.98308	3.44808e-07	4.87534e-06	rNBS10	-	-	-	--	BAT14070.1 Os11g0485900, partial [Oryza sativa Japonica Group]	-	-	GO:0043531//ADP binding	GO:0006952//defense response;GO:0098542//defense response to other organism
MSTRG.29518	21	11	8	48	44	48	0.896	0.498	0.32	2.287	2.202	2.286	0.571333	2.25833	1.98285	0.000274044	0.00195662	--	-	-	-	--	BAT04118.1 taxid=39947 Os08g0182900 [Oryza sativa Japonica Group]	-	-	-	-
Os01g0658900	158	154	292	735	671	731	7.494	7.871	14.009	39.635	37.904	38.562	9.79133	38.7003	1.98277	1.86515e-10	4.46684e-09	OsBZ8	-	-	-	bZIP	XP_015650461.1 common plant regulatory factor 1 isoform X1 [Oryza sativa Japonica Group]	-	GO:0005634//nucleus	GO:0000976//transcription cis-regulatory region binding;GO:0003677//DNA binding;GO:0003700//DNA-binding transcription factor activity;GO:0043565//sequence-specific DNA binding	GO:0006355//regulation of transcription, DNA-templated
Os07g0606500	245	199	368	915	868	950	6.793	5.76	10.389	30.36	29.645	30.635	7.64733	30.2133	1.98216	1.29023e-11	3.62327e-10	yprA	-	-	-	--	BAD31142.1 ATP-dependent RNA helicase-like protein [Oryza sativa Japonica Group]	-	GO:0005634//nucleus	GO:0003676//nucleic acid binding;GO:0004386//helicase activity;GO:0005524//ATP binding;GO:0043138//3'-5' DNA helicase activity	GO:0006289//nucleotide-excision repair
Os07g0158200	75	75	91	275	281	297	4.576	4.931	5.616	19.077	20.42	20.155	5.041	19.884	1.97983	6.95384e-16	3.16678e-14	tatdn1	-	-	-	--	XP_015647124.1 putative deoxyribonuclease TATDN1 isoform X2 [Oryza sativa Japonica Group]	-	-	GO:0008296//3'-5'-exodeoxyribonuclease activity;GO:0016787//hydrolase activity;GO:0016788//hydrolase activity, acting on ester bonds;GO:0046872//metal ion binding	GO:0006259//DNA metabolic process
Os11g0147150	60	18	108	196	222	230	5.408	1.748	9.846	20.086	23.832	23.057	5.66733	22.325	1.97792	0.000325989	0.00228715	--	-	-	-	--	BAT12674.1 Os11g0147150 [Oryza sativa Japonica Group]	-	-	-	-
Os04g0629100	53	64	50	198	203	195	2.093	2.794	1.997	8.888	9.546	8.677	2.29467	9.037	1.97756	3.6107e-13	1.23048e-11	OsSET21	-	-	-	--	BAS91148.1 Os04g0629100, partial [Oryza sativa Japonica Group]	-	GO:0005634//nucleus	GO:0005515//protein binding;GO:0008168//methyltransferase activity;GO:0046872//metal ion binding;GO:0046975//histone methyltransferase activity (H3-K36 specific)	GO:0010311//lateral root formation;GO:0040029//regulation of gene expression, epigenetic;GO:0062211//root regeneration;GO:1990110//callus formation
Os03g0668900	10	27	9	66	42	58	0.631	1.836	0.575	4.736	3.157	4.072	1.014	3.98833	1.97573	0.000513194	0.00338633	Os03g0668900	-	-	-	--	XP_015628874.1 acidic leucine-rich nuclear phosphoprotein 32-related protein 2 [Oryza sativa Japonica Group]	-	GO:0005634//nucleus	GO:0005515//protein binding;GO:0042393//histone binding	-
Os05g0545300	8	5	10	17	37	26	0.422	0.284	0.534	1.02	2.327	1.527	0.413333	1.62467	1.97477	0.00429078	0.0208105	MAPKKK17	Environmental Information Processing	Signal transduction	K20716	--	BAF18125.1 Os05g0545300, partial [Oryza sativa Japonica Group]	ko04016//MAPK signaling pathway - plant	-	GO:0004672//protein kinase activity;GO:0005524//ATP binding	GO:0006468//protein phosphorylation
Os12g0569500	654	776	487	2628	2074	2095	46.623	59.607	35.114	212.986	176.079	166.096	47.1147	185.054	1.9737	2.55434e-15	1.10571e-13	--	-	-	-	--	XP_015619739.1 osmotin-like protein [Oryza sativa Japonica Group]	-	-	-	GO:0006952//defense response
Os06g0600301	13	6	5	40	24	20	1.399	0.696	0.544	4.894	3.076	2.394	0.879667	3.45467	1.97352	0.00506071	0.0239422	RAN3	Genetic Information Processing;Genetic Information Processing	Translation;Translation	K07936;K07936	--	A2YEQ6.2 RecName: Full=GTP-binding nuclear protein Ran-3; Short=OsRan3; AltName: Full=Ras-related nuclear protein 3 [Oryza sativa Indica Group]	ko03013//Nucleocytoplasmic transport;ko03008//Ribosome biogenesis in eukaryotes	GO:0005634//nucleus;GO:0005737//cytoplasm	GO:0000166//nucleotide binding;GO:0003924//GTPase activity;GO:0005525//GTP binding	GO:0000054//ribosomal subunit export from nucleus;GO:0006606//protein import into nucleus;GO:0006913//nucleocytoplasmic transport;GO:0015031//protein transport
Os01g0301700	13	16	19	67	55	47	0.478	0.552	0.615	2.461	2.176	1.821	0.548333	2.15267	1.973	2.01868e-05	0.000191792	At1g02370	-	-	-	--	XP_015625445.1 pentatricopeptide repeat-containing protein At4g01990, mitochondrial [Oryza sativa Japonica Group]	-	GO:0005739//mitochondrion	GO:0003677//DNA binding	-
Os01g0763100	33	29	35	113	116	112	2.248	2.128	2.411	8.75	9.409	8.483	2.26233	8.88067	1.97286	1.83593e-09	3.81796e-08	OsRhmbd4	-	-	-	--	XP_015627250.1 RHOMBOID-like protein 12, mitochondrial isoform X1 [Oryza sativa Japonica Group]	-	GO:0016020//membrane	GO:0004252//serine-type endopeptidase activity	-
Os04g0644700	12	4	9	37	25	25	0.789	0.283	0.598	2.765	1.957	1.827	0.556667	2.183	1.97143	0.00305138	0.0156256	Os04g0644700	-	-	-	--	XP_015636608.1 coatomer subunit epsilon-2 isoform X1 [Oryza sativa Japonica Group]	-	GO:0000139//Golgi membrane;GO:0005737//cytoplasm;GO:0005794//Golgi apparatus;GO:0016020//membrane;GO:0030126//COPI vesicle coat;GO:0030663//COPI-coated vesicle membrane;GO:0031410//cytoplasmic vesicle	GO:0005198//structural molecule activity	GO:0006888//endoplasmic reticulum to Golgi vesicle-mediated transport;GO:0006890//retrograde vesicle-mediated transport, Golgi to endoplasmic reticulum;GO:0006891//intra-Golgi vesicle-mediated transport;GO:0015031//protein transport;GO:0016192//vesicle-mediated transport
[truncated: 4,982 more rows]

## Sheet: Table S2
Table S2. The 1531 DEGs identified in pbZIP68/bzip68 vs bzip68 under control condition.
[truncated: 1,532 more rows]

## Sheet: Table S3
Table S3. The 746 DEGs identified in pbZIP68/bzip68 vs bzip68 under PEG treatment.
[truncated: 747 more rows]

## Sheet: Table S4
Table S4. The 777 bZIP68-regulated osmotic stress responsive genes.
[truncated: 778 more rows]

[truncated: 3 more sheets: Table S5, Table S6, Table S7]
